# Supplementary material for: Characterization of the Polish Primitive Horse (Konik) maternal lines using mitochondrial D-loop sequence variation
Source: PeerJ. 2017 Aug 24;5:e3714. doi: 10.7717/peerj.3714 (PMC5572418; doi:10.7717/peerj.3714)
Supplement: Data S1 [file peerj-05-3714-s002.fasta]

>BIA_1.seq
CACCCTCATGTGCTATGTCAGTATCAGATTATACCCCCACATAACACTATACCCACCTGACATGCAATATCTTATGAATGGCCTATGTACGTCGTGCATTAAGTTGTTTGCCCCATGAATAATAAGCATGTACATAATATCATTTATCTTACATAGGTACATTATATTATTAATCGTGCATACCCCATCCAAGTCAAATCATTTCCAGTCAACACGCATATCACAACCCATATTCCACGAGCTTAATCACCAAGCCGCGGGAAATCAGCAACCCTCTCAACTACGTGTCCCAATCCTCGCTCCGGGCCCATCCAAGCGTGGGGGTTTCTACAA

>TAR_1.seq
CACCCTCATGTGCTATGTCAGTATCAGATTATACCCCCACATAACACCATACCCACCTGACATGCAATATCTTATGAATGGCCTATGTACATCGTGCATTAAATTGTTTACCCCATGAATAATAAGCATGTACATAATATCATTTATCTTACATAAGTACATTATATTATTGATCGTGCATACCCCATCCAAGTCAAATCATTTCCAGCCAACACGCATATCACAACCCATGTTCCACGAGCTTAGTCACCAAGCCGCGGGAAATCAGCAACCCTCTCAACTGCGTGTCCCAATCCTCGCTCCGGGCCCATCCAAATGTGGGGGTTTCTACAA

>TUN_1.seq
CACCCTCATGTGCTATGTCAGTATCAGATTATACCCCCACATAACACCATACCCACCTGACATGCAATATCTTATGAATGGCCTATGTACGTCGTGCATTAAATTGTCTGCCCCATGAATAATAAGCATGTACATAATATCATTTATCTTACATAAGTACATTATATTATTGATCGTGCATACCCCATCCAAGTCAAATCATTTCCAGTCAACACGCATATCACAGCCCATGTTCCACGAGCTTAATCACCAAGCCGCGGGAAATCAGCAACCCTCCCAACTACGTGTCCCAATCCTCGCTCCGGGCCCATCCAAACGTGGGGGTTTCTACGA

>LIL_1.seq
CACCCTCATGTGCTATGTCAGTATCAGATTATACCCCCACATAACACCATACCCACCTGACATGCAATATCTTATGAATGGCCTATGTACATCGTGCATTAAATTGTCTGCCCCATGAATAATAAGCATGTACATAATATCATTTATCTTACATAGGTACATTATATTATTAATCGTGCATACCCCATCCAAGTCAAATCATTTCCAGTCAACACGCATATCACAACCCATGTTCCACGAGCTTAATCACCAAGCCGCGGGAAATCAGCAACCCTCCCAACTACGTGTCCCAATCCTCGCTCCGGGCCCATCCAAGCGTGGGGGTTTCTACGA

>GEN_1.seq
CACCCTCATGTGCTATGTCAGTATCAGATTATACCCCCACATAACACTATACCCACCTGACATGCAATATCTTATGAATGGCCTATGTACGTCGTGCATTAAGTTGTTTGCCCCATGAATAATAAGCATGTACATAATATCATTTATCTTACATAGGTACATTATATTATTAATCGTGCATACCCCATCCAAGTCAAATCATTTCCAGTCAACACGCATATCACAACCCATGTTCCACGAGCTTAATCACCAAGCCGCGGGAAATCAGCAACCCTCTCAACTACGTGTCCCAATCCTCGCTCCGGGCCCATCCAAACGTGGGGGTTTCTACAA

>TRA_1.seq
CACCCTCATGTGCTATGTCAGTATCAGATTATACCCCCACATAACACCATACCCACCTGACATGCAATATCTTATGAATGGCCTATGTACATCGTGCATTAAATTGTTTACCCCATGAATAATAAGCATGTACATAATATCATTTATCTTACATAAGTACATTATATTATTGATCGTGCATACCCCATCCAAGTCAAATCATTTCCAGCCAACACGCATATCACAACCCATGTTCCACGAGCTTAGTCACCAAGCCGCGGGAAATCAGCAACCCTCTCAACTGCGTGTCCCAATCCTCGCTCCGGGCCCATCCAAATGTGGGGGTTTCTACAA

>ZAZ_1.seq
CACCCTCATGTGCTATGTCAGTATCAGATTATACCCCCACATAACACCATACCCACCTGACATGCAATATCTTATGAATGGCCTATGTACATCGTGCATTAAATTGTTTACCCCATGAATAATAAGCATGTACATAATATCATTTATCTTACATAAGTACATTATATTATTGATCGTGCATACCCCATCCAAGTCAAATCATTTCCAGCCAACACGCATATCACAACCCATGTTCCACGAGCTTAGTCACCAAGCCGCGGGAAATCAGCAACCCTCTCAACTGCGTGTCCCAATCCTCGCTCCGGGCCCATCCAAATGTGGGGGTTTCTACAA

>DZI_1.seq
CACCCTCATGTGCTATGTCAGTATCAGATTATACCCCCACATAACACCATACCCACCTGACATGCAATATCTTATGAATGGCCTATGTACATCGTGCATTAAATTGCTTGCCCCATGAATAATAAGCATGTACATAATATCATTTATCTTACATAAGTACATTATATTATTGATCGTGCATACCCCATCCAAGTCAAATCATTTCCAGTCAACACGCATATCACAACCCATGTTCCACGAGCTTAATCACCAAGCCGCGGGAAATCAGCAACCCTCTCAACTACGTGTCCCAATCCTCGCTCCGGGCCCATTCAAACGTGGGGGTTTCTACAG

>WOL_1.seq
CACCCTCATGTGCTATGTCAGTATCAGATTATACCCCCACATAACACCATACCCACCTGACATGCAATATCTTATGAATGGCCTATGTACGTCGTGCATTAAGTTGTTTACCCCATGAATAATAAGCATGTACATAATATCATTTATCTTACATAAGTACATTATATTATTGGTCGTGCATACCCCATCCAAGTCAAATCATTTCCAGCCAACACGCATATCACAACCCATGTTCCACGAGCTTAATCACCAAGCCGCGGGAAATCAGCAACCCTCTCAACTGCGTGTCCCAATCCTCGCTCCGGGCCCATCTAGACGTGGGGGTTTCTACAA

>KAR_1.seq
CACCCTCATGTGCTATGTCAGTATCAGATTATACCCCCACATAACACCATACCCACCTGACATGCAATATCTTATGAATGGCCTATGTACGTCGTGCATTAAATTGTCTGCCCCATGAATAATAAGCATGTACATAATATCATTTATCTTACATAAGTACATTATATTATTGATCGTGCATACCCCATCCAAGTCAAATCATTTCCAGTCAACACGCATATCACAGCCCATGTTCCACGAGCTTAATCACCAAGCCGCGGGAAATCAGCAACCCTCCCAACTACGTGTCCCAATCCTCGCTCCGGGCCCATCCAAACGTGGGGGTTTCTACGA

>TAR_2.seq
CACCCTCATGTGCTATGTCAGTATCAGATTATACCCCCACATAACACCATACCCACCTGACATGCAATATCTTATGAATGGCCTATGTACATCGTGCATTAAATTGTTTACCCCATGAATAATAAGCATGTACATAATATCATTTATCTTACATAAGTACATTATATTATTGATCGTGCATACCCCATCCAAGTCAAATCATTTCCAGCCAACACGCATATCACAACCCATGTTCCACGAGCTTAGTCACCAAGCCGCGGGAAATCAGCAACCCTCTCAACTGCGTGTCCCAATCCTCGCTCCGGGCCCATCCAAATGTGGGGGTTTCTACAA

>KAR_2.seq
CACCCTCATGTGCTATGTCAGTATCAGATTATACCCCCACATAACACCATACCCACCTGACATGCAATATCTTATGAATGGCCTATGTACGTCGTGCATTAAATTGTCTGCCCCATGAATAATAAGCATGTACATAATATCATTTATCTTACATAAGTACATTATATTATTGATCGTGCATACCCCATCCAAGTCAAATCATTTCCAGTCAACACGCATATCACAGCCCATGTTCCACGAGCTTAATCACCAAGCCGCGGGAAATCAGCAACCCTCCCAACTACGTGTCCCAATCCTCGCTCCGGGCCCATCCAAACGTGGGGGTTTCTACGA

>ZAZ_2.seq
CACCCTCATGTGCTATGTCAGTATCAGATTATACCCCCACATAACACCATACCCACCTGACATGCAATATCTTATGAATGGCCTATGTACATCGTGCATTAAATTGTTTACCCCATGAATAATAAGCATGTACATAATATCATTTATCTTACATAAGTACATTATATTATTGATCGTGCATACCCCATCCAAGTCAAATCATTTCCAGCCAACACGCATATCACAACCCATGTTCCACGAGCTTAGTCACCAAGCCGCGGGAAATCAGCAACCCTCTCAACTGCGTGTCCCAATCCTCGCTCCGGGCCCATCCAAATGTGGGGGTTTCTACAA

>TYG_1.seq
CACCCTCATGTGCTATGTCAGTATCAGATTATACCCCCACATAACACCATACCCACCTGACATGCAATATCTTATGAATGGCCTATGTACGTCGTGCATTAAATTGTCTGCCCCATGAATAACAAGCATGTACATAATATCATTTATCTTACATAGGTACATTATATTATTAATCGTGCATACCCCATCCAAGTCAAATCATTTCCAGTCAACACGCATATCACAACCCATGTTCCACGAGCTTAATCACCAAGCCGCGGGAAATCAGCAACCCTCCCAACTACGTGTCCCAATCCTCGCTCCGGGCCCATCCAAACGTGGGGGTTTCTACGA

>TRA_2.seq
CACCCTCATGTGCTATGTCAGTATCAGATTATACCCCCACATAACACCATACCCACCTGACATGCAATATCTTATGAATGGCCTATGTACGTCGTGCATTAAATTGTTTGCCCCATGAATAACAAGCATGTACATAATATCATTTATCTTACATAAGTACATTACATTATTGATCGTGCATACCCCATCCAAGTCAAATCATTTCCAGTCAACACGCATATCACAACCCATGTTCCACGAGCTTAATCACCAAGCCGCGGGAAATCAGCAACCCTCTCAACTACGTGTCCCAATCCTCGCTCCGGGCCCATTCAAACGTGGGGGTTTCTACAG

>TRA_3.seq
CACCCTCATGTGCTATGTCAGTATCAGATTATACCCCCACATAACACCATACCCACCTGACATGCAATATCTTATGAATGGCCTATGTACGTCGTGCATTAAATTGTTTGCCCCATGAATAACAAGCATGTACATAATATCATTTATCTTACATAAGTACATTACATTATTGATCGTGCATACCCCATCCAAGTCAAATCATTTCCAGTCAACACGCATATCACAACCCATGTTCCACGAGCTTAATCACCAAGCCGCGGGAAATCAGCAACCCTCTCAACTACGTGTCCCAATCCTCGCTCCGGGCCCATTCAAACGTGGGGGTTTCTACAG

>LIL_2.seq
CACCCTCATGTGCTATGTCAGTATCAGATTATACCCCCACATAACACCATACCCACCTGACATGCAATATCTTATGAATGGCCTATGTACATCGTGCATTAAATTGTCTGCCCCATGAATAATAAGCATGTACATAATATCATTTATCTTACATAGGTACATTATATTATTAATCGTGCATACCCCATCCAAGTCAAATCATTTCCAGTCAACACGCATATCACAACCCATGTTCCACGAGCTTAATCACCAAGCCGCGGGAAATCAGCAACCCTCCCAACTACGTGTCCCAATCCTCGCTCCGGGCCCATCCAAGCGTGGGGGTTTCTACGA

>MIS_1.seq
CACCCTCATGTGCTATGTCAGTATCAGATTATACCCCCACATAACACCATACCCACCTGACATGCAATATCTTATGAATGGCCTATGTACGTCGTGCATTAAACTGTTTGCCCCATGAATGGTAAGCATGTACATAATATCATTTATCTTACATAAGTACATTATATTATTGATCGTGCATACCCCATCCAAGTCAAATCATTTCCAGCCAACACGCATATCACAACCCATGTTCCACGAGCTTAATCACCAAGCCGCGGGAAATCAGCAACCCTCTCAATTACGTGTCCCAATCCTCGCTCCGGGCCCATTCAAACGTGGGGGTTTCTACAG

>DZI_2.seq
CACCCTCATGTGCTATGTCAGTATCAGATTATACCCCCACATAACACCATACCCACCTGACATGCAATATCTTATGAATGGCCTATGTACATCGTGCATTAAATTGCTTGCCCCATGAATAATAAGCATGTACATAATATCATTTATCTTACATAAGTACATTATATTATTGATCGTGCATACCCCATCCAAGTCAAATCATTTCCAGTCAACACGCATATCACAACCCATGTTCCACGAGCTTAATCACCAAGCCGCGGGAAATCAGCAACCCTCTCAACTACGTGTCCCAATCCTCGCTCCGGGCCCATTCAAACGTGGGGGTTTCTACAG

>TRA_4.seq
CACCCTCATGTGCTATGTCAGTATCAGATTATACCCCCACATAACACCATACCCACCTGACATGCAATATCTTATGAATGGCCTATGTACGTCGTGCATTAAATTGTTTGCCCCATGAATAACAAGCATGTACATAATATCATTTATCTTACATAAGTACATTACATTATTGATCGTGCATACCCCATCCAAGTCAAATCATTTCCAGTCAACACGCATATCACAACCCATGTTCCACGAGCTTAATCACCAAGCCGCGGGAAATCAGCAACCCTCTCAACTACGTGTCCCAATCCTCGCTCCGGGCCCATTCAAACGTGGGGGTTTCTACAG

>WOL_2.seq
CACCCTCATGTGCTATGTCAGTATCAGATTATACCCCCACATAACACCATACCCACCTGACATGCAATATCTTATGAATGGCCTATGTACGTCGTGCATTAAGTTGTTTACCCCATGAATAATAAGCATGTACATAATATCATTTATCTTACATAAGTACATTATATTATTGGTCGTGCATACCCCATCCAAGTCAAATCATTTCCAGCCAACACGCATATCACAACCCATGTTCCACGAGCTTAATCACCAAGCCGCGGGAAATCAGCAACCCTCTCAACTGCGTGTCCCAATCCTCGCTCCGGGCCCATCTAGACGTGGGGGTTTCTACAA

>WOL_3.seq
CACCCTCATGTGCTATGTCAGTATCAGATTATACCCCCACATAACACCATACCCACCTGACATGCAATATCTTATGAATGGCCTATGTACGTCGTGCATTAAATTGTCTGCCCCATGAATAATAAGCATGTACATAATATCATTTATCTTACATAAGTACATTATATTATTGATCGTGCATACCCCATCCAAGTCAAATCATTTCCAGTCAACACGCATATCACAGCCCATGTTCCACGAGCTTAATCACCAAGCCGCGGGAAATCAGCAACCCTCCCAACTACGTGTCCCAATCCTCGCTCCGGGCCCATCCAAACGTGGGGGTTTCTACGA

>TAR_3.seq
CACCCTCATGTGCTATGTCAGTATCAGATTATACCCCCACATAACACCATACCCACCTGACATGCAATATCTTATGAATGGCCTATGTACGTCGTGCATTAAATTGTCTGCCCCATGAATAATAAGCATGTACATAATATCATTTATCTTACATAAGTACATTATATTATTGATCGTGCATACCCCATCCAAGTCAAATCATTTCCAGTCAACACGCATATCACAGCCCATGTTCCACGAGCTTAATCACCAAGCCGCGGGAAATCAGCAACCCTCCCAACTACGTGTCCCAATCCTCGCTCCGGGCCCATCCAAACGTGGGGGTTTCTACGA

>GEN_2.seq
CACCCTCATGTGCTATGTCAGTATCAGATTATACCCCCACATAACACTATACCCACCTGACATGCAATATCTTATGAATGGCCTATGTACGTCGTGCATTAAGTTGTTTGCCCCATGAATAATAAGCATGTACATAATATCATTTATCTTACATAGGTACATTATATTATTAATCGTGCATACCCCATCCAAGTCAAATCATTTCCAGTCAACACGCATATCACAACCCATGTTCCACGAGCTTAATCACCAAGCCGCGGGAAATCAGCAACCCTCTCAACTACGTGTCCCAATCCTCGCTCCGGGCCCATCCAAACGTGGGGGTTTCTACAA

>MIS_2.seq
CACCCTCATGTGCTATGTCAGTATCAGATTATACCCCCACATAACACCATACCCACCTGACATGCAATATCTTATGAATGGCCTATGTACGTCGTGCATTAAACTGTTTGCCCCATGAATGGTAAGCATGTACATAATATCATTTATCTTACATAAGTACATTATATTATTGATCGTGCATACCCCATCCAAGTCAAATCATTTCCAGCCAACACGCATATCACAACCCATGTTCCACGAGCTTAATCACCAAGCCGCGGGAAATCAGCAACCCTCTCAATTACGTGTCCCAATCCTCGCTCCGGGCCCATTCAAACGTGGGGGTTTCTACAG

>GEN_3.seq
CACCCTCATGTGCTATGTCAGTATCAGATTATACCCCCACATAACACTATACCCACCTGACATGCAATATCTTATGAATGGCCTATGTACGTCGTGCATTAAGTTGTTTGCCCCATGAATAATAAGCATGTACATAATATCATTTATCTTACATAGGTACATTATATTATTAATCGTGCATACCCCATCCAAGTCAAATCATTTCCAGTCAACACGCATATCACAACCCATGTTCCACGAGCTTAATCACCAAGCCGCGGGAAATCAGCAACCCTCTCAACTACGTGTCCCAATCCTCGCTCCGGGCCCATCCAAACGTGGGGGTTTCTACAA

>POP_1.seq
CACCCTCATGTGCTATGTCAGTATCAGATTATACCCCACATAACACCATACCCACCTGACATGCAATATCTTATGAATGGCCTATGTACATCGTGCATTAAATTGTTTGCCCCATGAATAATAAGCATGTACATAATATCATTTATCTTACATAAGTACATTATATTATTGATCGTGCATACCCCATCCAAGTCAAATCATTTCCAGTCAACACGCATATCACAACCCATGTTCCACGAGCTTAATCACCAAGCCGCGGGAAATCAGCAACCCTCTCAACTACGTGTCCCAATCCTCGCTCCGGGCCCATCTAAACGTGGGGGTTTCTACAG

>KAR_3.seq
CACCCTCATGTGCTATGTCAGTATCAGATTATACCCCCACATAACACCATACCCACCTGACATGCAATATCTTATGAATGGCCTATGTACGTCGTGCATTAAATTGTCTGCCCCATGAATAATAAGCATGTACATAATATCATTTATCTTACATAAGTACATTATATTATTGATCGTGCATACCCCATCCAAGTCAAATCATTTCCAGTCAACACGCATATCACAGCCCATGTTCCACGAGCTTAATCACCAAGCCGCGGGAAATCAGCAACCCTCCCAACTACGTGTCCCAATCCTCGCTCCGGGCCCATCCAAACGTGGGGGTTTCTACGA

>URS_1.seq
CACCCTCATGTGCTATGTCAGTATCAGATTATACCCCCACATAACACTATACCCACCTGACATGCAATATCTTATGAATGGCCTATGTACGTCGTGCATTAAGTTGTTTGCCCCATGAATAATAAGCATGTACATAATATTATTTATCTTACATAGGTACATTATATTATTAATCGTACATACCCCATCCAAGTCAAATCATTTCCAGCCAACACGCATATCACAACCCATGTTCCACGAGCTTAATCACCAAGCCGCGGGAAATCAGCAACCCTCCCAACTACGTGTCCCAATCCTCGCTCCGGGCCCATCCAAACGTGGGGGTTTCTACAA

>URS_2.seq
CACCCTCATGTGCTATGTCAGTATCAGATTATACCCCCACATAACACTATACCCACCTGACATGCAATATCTTATGAATGGCCTATGTACGTCGTGCATTAAGTTGTTTGCCCCATGAATAATAAGCATGTACATAATATTATTTATCTTACATAGGTACATTATATTATTAATCGTACATACCCCATCCAAGTCAAATCATTTCCAGCCAACACGCATATCACAACCCATGTTCCACGAGCTTAATCACCAAGCCGCGGGAAATCAGCAACCCTCCCAACTACGTGTCCCAATCCTCGCTCCGGGCCCATCCAAACGTGGGGGTTTCTACAA

>URS_3.seq
CACCCTCATGTGCTATGTCAGTATCAGATTATACCCCCACATAACACTATACCCACCTGACATGCAATATCTTATGAATGGCCTATGTACGTCGTGCATTAAGTTGTTTGCCCCATGAATAATAAGCATGTACATAATATTATTTATCTTACATAGGTACATTATATTATTAATCGTACATACCCCATCCAAGTCAAATCATTTCCAGCCAACACGCATATCACAACCCATGTTCCACGAGCTTAATCACCAAGCCGCGGGAAATCAGCAACCCTCCCAACTACGTGTCCCAATCCTCGCTCCGGGCCCATCCAAACGTGGGGGTTTCTACAA

>DZI_3.seq
CACCCTCATGTGCTATGTCAGTATCAGATTATACCCCCACATAACACCATACCCACCTGACATGCAATATCTTATGAATGGCCTATGTACATCGTGCATTAAATTGCTTGCCCCATGAATAATAAGCATGTACATAATATCATTTATCTTACATAAGTACATTATATTATTGATCGTGCATACCCCATCCAAGTCAAATCATTTCCAGTCAACACGCATATCACAACCCATGTTCCACGAGCTTAATCACCAAGCCGCGGGAAATCAGCAACCCTCTCAACTACGTGTCCCAATCCTCGCTCCGGGCCCATTCAAACGTGGGGGTTTCTACAG

>BIA_2.seq
CACCCTCATGTGCTATGTCAGTATCAGATTATACCCCCACATAACACTATACCCACCTGACATGCAATATCTTATGAATGGCCTATGTACGTCGTGCATTAAGTTGTTTGCCCCATGAATAATAAGCATGTACATAATATCATTTATCTTACATAGGTACATTATATTATTAATCGTGCATACCCCATCCAAGTCAAATCATTTCCAGTCAACACGCATATCACAACCCATATTCCACGAGCTTAATCACCAAGCCGCGGGAAATCAGCAACCCTCTCAACTACGTGTCCCAATCCTCGCTCCGGGCCCATCCAAGCGTGGGGGTTTCTACAA

>DZI_4.seq
CACCCTCATGTGCTATGTCAGTATCAGATTATACCCCCACATAACACCATACCCACCTGACATGCAATATCTTATGAATGGCCTATGTACATCGTGCATTAAATTGCTTGCCCCATGAATAATAAGCATGTACATAATATCATTTATCTTACATAAGTACATTATATTATTGATCGTGCATACCCCATCCAAGTCAAATCATTTCCAGTCAACACGCATATCACAACCCATGTTCCACGAGCTTAATCACCAAGCCGCGGGAAATCAGCAACCCTCTCAACTACGTGTCCCAATCCTCGCTCCGGGCCCATTCAAACGTGGGGGTTTCTACAG

>LIL_3.seq
CACCCTCATGTGCTATGTCAGTATCAGATTATACCCCCACATAACACCATACCCACCTGACATGCAATATCTTATGAATGGCCTATGTACGTCGTGCATTAAATTGTCTGCCCCATGAATAACAAGCATGTACATAATATCATTTATCTTACATAGGTACATTATATTATTAATCGTGCATACCCCATCCAAGTCAAATCATTTCCAGTCAACACGCATATCACAACCCATGTTCCACGAGCTTAATCACCAAGCCGCGGGAAATCAGCAACCCTCCCAACTACGTGTCCCAATCCTCGCTCCGGGCCCATCCAAACGTGGGGGTTTCTACGA

>TYG_2.seq
CACCCTCATGTGCTATGTCAGTATCAGATTATACCCCCACATAACACCATACCCACCTGACATGCAATATCTTATGAATGGCCTATGTACGTCGTGCATTAAATTGTCTGCCCCATGAATAACAAGCATGTACATAATATCATTTATCTTACATAGGTACATTATATTATTAATCGTGCATACCCCATCCAAGTCAAATCATTTCCAGTCAACACGCATATCACAACCCATGTTCCACGAGCTTAATCACCAAGCCGCGGGAAATCAGCAACCCTCCCAACTACGTGTCCCAATCCTCGCTCCGGGCCCATCCAAACGTGGGGGTTTCTACGA

>DZI_5.seq
CACCCTCATGTGCTATGTCAGTATCAGATTATACCCCCACATAACACCATACCCACCTGACATGCAATATCTTATGAATGGCCTATGTACATCGTGCATTAAATTGCTTGCCCCATGAATAATAAGCATGTACATAATATCATTTATCTTACATAAGTACATTATATTATTGATCGTGCATACCCCATCCAAGTCAAATCATTTCCAGTCAACACGCATATCACAACCCATGTTCCACGAGCTTAATCACCAAGCCGCGGGAAATCAGCAACCCTCTCAACTACGTGTCCCAATCCTCGCTCCGGGCCCATTCAAACGTGGGGGTTTCTACAG

>WOL_4.seq
CACCCTCATGTGCTATGTCAGTATCAGATTATACCCCCACATAACACCATACCCACCTGACATGCAATATCTTATGAATGGCCTATGTACGTCGTGCATTAAGTTGTTTACCCCATGAATAATAAGCATGTACATAATATCATTTATCTTACATAAGTACATTATATTATTGGTCGTGCATACCCCATCCAAGTCAAATCATTTCCAGCCAACACGCATATCACAACCCATGTTCCACGAGCTTAATCACCAAGCCGCGGGAAATCAGCAACCCTCTCAACTGCGTGTCCCAATCCTCGCTCCGGGCCCATCTAGACGTGGGGGTTTCTACAA

>BIA_3.seq
CACCCTCATGTGCTATGTCAGTATCAGATTATACCCCCACATAACACTATACCCACCTGACATGCAATATCTTATGAATGGCCTATGTACGTCGTGCATTAAGTTGTTTGCCCCATGAATAATAAGCATGTACATAATATCATTTATCTTACATAGGTACATTATATTATTAATCGTGCATACCCCATCCAAGTCAAATCATTTCCAGTCAACACGCATATCACAACCCATATTCCACGAGCTTAATCACCAAGCCGCGGGAAATCAGCAACCCTCTCAACTACGTGTCCCAATCCTCGCTCCGGGCCCATCCAAGCGTGGGGGTTTCTACAA

>DZI_6.seq
CACCCTCATGTGCTATGTCAGTATCAGATTATACCCCCACATAACACCATACCCACCTGACATGCAATATCTTATGAATGGCCTATGTACATCGTGCATTAAATTGCTTGCCCCATGAATAATAAGCATGTACATAATATCATTTATCTTACATAAGTACATTATATTATTGATCGTGCATACCCCATCCAAGTCAAATCATTTCCAGTCAACACGCATATCACAACCCATGTTCCACGAGCTTAATCACCAAGCCGCGGGAAATCAGCAACCCTCTCAACTACGTGTCCCAATCCTCGCTCCGGGCCCATTCAAACGTGGGGGTTTCTACAG

>TYG_3.seq
CACCCTCATGTGCTATGTCAGTATCAGATTATACCCCCACATAACACCATACCCACCTGACATGCAATATCTTATGAATGGCCTATGTACGTCGTGCATTAAATTGTCTGCCCCATGAATAACAAGCATGTACATAATATCATTTATCTTACATAGGTACATTATATTATTAATCGTGCATACCCCATCCAAGTCAAATCATTTCCAGTCAACACGCATATCACAACCCATGTTCCACGAGCTTAATCACCAAGCCGCGGGAAATCAGCAACCCTCCCAACTACGTGTCCCAATCCTCGCTCCGGGCCCATCCAAACGTGGGGGTTTCTACGA

>KAR_4.seq
CACCCTCATGTGCTATGTCAGTATCAGATTATACCCCCACATAACACCATACCCACCTGACATGCAATATCTTATGAATGGCCTATGTACGTCGTGCATTAAATTGTCTGCCCCATGAATAATAAGCATGTACATAATATCATTTATCTTACATAAGTACATTATATTATTGATCGTGCATACCCCATCCAAGTCAAATCATTTCCAGTCAACACGCATATCACAGCCCATGTTCCACGAGCTTAATCACCAAGCCGCGGGAAATCAGCAACCCTCCCAACTACGTGTCCCAATCCTCGCTCCGGGCCCATCCAAACGTGGGGGTTTCTACGA

>KAR_5.seq
CACCCTCATGTGCTATGTCAGTATCAGATTATACCCCCACATAACACCATACCCACCTGACATGCAATATCTTATGAATGGCCTATGTACATCGTGCATTAAATTGCTTGCCCCATGAATAATAAGCATGTACATAATATCATTTATCTTACATAAGTACATTATATTATTGATCGTGCATACCCCATCCAAGTCAAATCATTTCCAGTCAACACGCATATCACAACCCATATTCCACGAGCTTAATCACCAAGCCGCGGGAAATCAGCAACCCTCTCAACTACGTGTCCCAATCCTCGCTCCGGGCCCATTCAAACGTGGGGGTTTCTACAG

>BIA_4.seq
CACCCTCATGTGCTATGTCAGTATCAGATTATACCCCCACATAACACTATACCCACCTGACATGCAATATCTTATGAATGGCCTATGTACGTCGTGCATTAAGTTGTTTGCCCCATGAATAATAAGCATGTACATAATATCATTTATCTTACATAGGTACATTATATTATTAATCGTGCATACCCCATCCAAGTCAAATCATTTCCAGTCAACACGCATATCACAACCCATATTCCACGAGCTTAATCACCAAGCCGCGGGAAATCAGCAACCCTCTCAACTACGTGTCCCAATCCTCGCTCCGGGCCCATCCAAGCGTGGGGGTTTCTACAA

>WOL_5.seq
CACCCTCATGTGCTATGTCAGTATCAGATTATACCCCCACATAACACCATACCCACCTGACATGCAATATCTTATGAATGGCCTATGTACGTCGTGCATTAAGTTGTTTACCCCATGAATAATAAGCATGTACATAATATCATTTATCTTACATAAGTACATTATATTATTGGTCGTGCATACCCCATCCAAGTCAAATCATTTCCAGCCAACACGCATATCACAACCCATGTTCCACGAGCTTAATCACCAAGCCGCGGGAAATCAGCAACCCTCTCAACTGCGTGTCCCAATCCTCGCTCCGGGCCCATCTAGACGTGGGGGTTTCTACAA

>BIA_5.seq
CACCCTCATGTGCTATGTCAGTATCAGATTATACCCCCACATAACACTATACCCACCTGACATGCAATATCTTATGAATGGCCTATGTACGTCGTGCATTAAGTTGTTTGCCCCATGAATAATAAGCATGTACATAATATCATTTATCTTACATAGGTACATTATATTATTAATCGTGCATACCCCATCCAAGTCAAATCATTTCCAGTCAACACGCATATCACAACCCATATTCCACGAGCTTAATCACCAAGCCGCGGGAAATCAGCAACCCTCTCAACTACGTGTCCCAATCCTCGCTCCGGGCCCATCCAAGCGTGGGGGTTTCTACAA

>POP_2.seq
CACCCTCATGTGCTATGTCAGTATCAGATTATACCCCACATAACACCATACCCACCTGACATGCAATATCTTATGAATGGCCTATGTACATCGTGCATTAAATTGTTTGCCCCATGAATAATAAGCATGTACATAATATCATTTATCTTACATAAGTACATTATATTATTGATCGTGCATACCCCATCCAAGTCAAATCATTTCCAGTCAACACGCATATCACAACCCATGTTCCACGAGCTTAATCACCAAGCCGCGGGAAATCAGCAACCCTCTCAACTACGTGTCCCAATCCTCGCTCCGGGCCCATCTAAACGTGGGGGTTTCTACAG

>TAR_4.seq
CACCCTCATGTGCTATGTCAGTATCAGATTATACCCCCACATAACACCATACCCACCTGACATGCAATATCTTATGAATGGCCTATGTACATCGTGCATTAAATTGTTTGCCCCATGAATAATAAGCATGTACATAATATCATTTATCTTACATAAGTACATTATATTATTGATCGTGCATACCCCATCCAAGTCAAATCATTTCCAGTCAACACGCATATCACAACCCATGTTCCACGAGCTTAATCACCAAGCCGCGGGAAATCAGCAACCCTCTCAACTACGTGTCCCAATCCTCGCTCCGGGCCCATCTAAACGTGGGGGTTTCTACAG

>TYG_4.seq
CACCCTCATGTGCTATGTCAGTATCAGATTATACCCCCACATAACACCATACCCACCTGACATGCAATATCTTATGAATGGCCTATGTACGTCGTGCATTAAATTGTCTGCCCCATGAATAACAAGCATGTACATAATATCATTTATCTTACATAGGTACATTATATTATTAATCGTGCATACCCCATCCAAGTCAAATCATTTCCAGTCAACACGCATATCACAACCCATGTTCCACGAGCTTAATCACCAAGCCGCGGGAAATCAGCAACCCTCCCAACTACGTGTCCCAATCCTCGCTCCGGGCCCATCCAAACGTGGGGGTTTCTACGA

>POP_3.seq
CACCCTCATGTGCTATGTCAGTATCAGATTATACCCCACATAACACCATACCCACCTGACATGCAATATCTTATGAATGGCCTATGTACATCGTGCATTAAATTGTTTGCCCCATGAATAATAAGCATGTACATAATATCATTTATCTTACATAAGTACATTATATTATTGATCGTGCATACCCCATCCAAGTCAAATCATTTCCAGTCAACACGCATATCACAACCCATGTTCCACGAGCTTAATCACCAAGCCGCGGGAAATCAGCAACCCTCTCAACTACGTGTCCCAATCCTCGCTCCGGGCCCATCTAAACGTGGGGGTTTCTACAG

>WOL_6.seq
CACCCTCATGTGCTATGTCAGTATCAGATTATACCCCCACATAACACCATACCCACCTGACATGCAATATCTTATGAATGGCCTATGTACGTCGTGCATTAAGTTGTTTACCCCATGAATAATAAGCATGTACATAATATCATTTATCTTACATAAGTACATTATATTATTGGTCGTGCATACCCCATCCAAGTCAAATCATTTCCAGCCAACACGCATATCACAACCCATGTTCCACGAGCTTAATCACCAAGCCGCGGGAAATCAGCAACCCTCTCAACTGCGTGTCCCAATCCTCGCTCCGGGCCCATCTAGACGTGGGGGTTTCTACAA

>WOL_7.seq
CACCCTCATGTGCTATGTCAGTATCAGATTATACCCCCACATAACACCATACCCACCTGACATGCAATATCTTATGAATGGCCTATGTACGTCGTGCATTAAATTGTCTGCCCCATGAATAATAAGCATGTACATAATATCATTTATCTTACATAAGTACATTATATTATTGATCGTGCATACCCCATCCAAGTCAAATCATTTCCAGTCAACACGCATATCACAGCCCATGTTCCACGAGCTTAATCACCAAGCCGCGGGAAATCAGCAACCCTCCCAACTACGTGTCCCAATCCTCGCTCCGGGCCCATCCAAACGTGGGGGTTTCTACGA

>TAR_5.seq
CACCCTCATGTGCTATGTCAGTATCAGATTATACCCCACATAACACCATACCCACCTGACATGCAATATCTTATGAATGGCCTATGTACATCGTGCATTAAATTGTTTGCCCCATGAATAATAAGCATGTACATAATATCATTTATCTTACATAAGTACATTATATTATTGATCGTGCATACCCCATCCAAGTCAAATCATTTCCAGTCAACACGCATATCACAACCCATGTTCCACGAGCTTAATCACCAAGCCGCGGGAAATCAGCAACCCTCTCAACTACGTGTCCCAATCCTCGCTCCGGGCCCATCTAAACGTGGGGGTTTCTACAG

>TUN_2.seq
CACCCTCATGTGCTATGTCAGTATCAGATTATACCCCCACATAACACCATACCCACCTGACATGCAATATCTTATGAATGGCCTATGTACGTCGTGCATTAAATTGTCTGCCCCATGAATAATAAGCATGTACATAATATCATTTATCTTACATAAGTACATTATATTATTGATCGTGCATACCCCATCCAAGTCAAATCATTTCCAGTCAACACGCATATCACAGCCCATGTTCCACGAGCTTAATCACCAAGCCGCGGGAAATCAGCAACCCTCCCAACTACGTGTCCCAATCCTCGCTCCGGGCCCATCCAAACGTGGGGGTTTCTACGA

>WOL_8.seq
CACCCTCATGTGCTATGTCAGTATCAGATTATACCCCCACATAACACCATACCCACCTGACATGCAATATCTTATGAATGGCCTATGTACGTCGTGCATTAAGTTGTTTACCCCATGAATAATAAGCATGTACATAATATCATTTATCTTACATAAGTACATTATATTATTGGTCGTGCATACCCCATCCAAGTCAAATCATTTCCAGCCAACACGCATATCACAACCCATGTTCCACGAGCTTAATCACCAAGCCGCGGGAAATCAGCAACCCTCTCAACTGCGTGTCCCAATCCTCGCTCCGGGCCCATCTAGACGTGGGGGTTTCTACAA

>TUN_3.seq
CACCCTCATGTGCTATGTCAGTATCAGATTATACCCCCACATAACACCATACCCACCTGACATGCAATATCTTATGAATGGCCTATGTACGTCGTGCATTAAATTGTCTGCCCCATGAATAATAAGCATGTACATAATATCATTTATCTTACATAAGTACATTATATTATTGATCGTGCATACCCCATCCAAGTCAAATCATTTCCAGTCAACACGCATATCACAGCCCATGTTCCACGAGCTTAATCACCAAGCCGCGGGAAATCAGCAACCCTCCCAACTACGTGTCCCAATCCTCGCTCCGGGCCCATCCAAACGTGGGGGTTTCTACGA

>WOL_9.seq
CACCCTCATGTGCTATGTCAGTATCAGATTATACCCCCACATAACACCATACCCACCTGACATGCAATATCTTATGAATGGCCTATGTACGTCGTGCATTAAGTTGTTTACCCCATGAATAATAAGCATGTACATAATATCATTTATCTTACATAAGTACATTATATTATTGGTCGTGCATACCCCATCCAAGTCAAATCATTTCCAGCCAACACGCATATCACAACCCATGTTCCACGAGCTTAATCACCAAGCCGCGGGAAATCAGCAACCCTCTCAACTGCGTGTCCCAATCCTCGCTCCGGGCCCATCTAGACGTGGGGGTTTCTACAA

>TAR_6.seq
CACCCTCATGTGCTATGTCAGTATCAGATTATACCCCCACATAACACCATACCCACCTGACATGCAATATCTTATGAATGGCCTATGTACATCGTGCATTAAATTGTTTACCCCATGAATAATAAGCATGTACATAATATCATTTATCTTACATAAGTACATTATATTATTGATCGTGCATACCCCATCCAAGTCAAATCATTTCCAGCCAACACGCATATCACAACCCATGTTCCACGAGCTTAGTCACCAAGCCGCGGGAAATCAGCAACCCTCTCAACTGCGTGTCCCAATCCTCGCTCCGGGCCCATCCAAATGTGGGGGTTTCTACAA

>PON_1.seq
CACCCTCATGTGCTATGTCAGTATCAGATTATACCCCCACATAACACCATACCCACCTGACATGCAATATCTTATGAATGGCCTATGTACATCGTGCATTAAATTGTTTACCCCATGAATAATAAGCATGTACATAATATCATTTATCTTACATAAGTACATTATATTATTGATCGTGCATACCCCATCCAAGTCAAATCATTTCCAGCCAACACGCATATCACAACCCATATTCCACGAGCTTAGTCACCAAGCCGCGGGAAATCAGCAACCCTCTCAACTGCGTGTCCCAATCCTCGCTCCGGGCCCATCCAAATGTGGGGGTTTCTACAA

>DZI_7.seq
CACCCTCATGTGCTATGTCAGTATCAGATTATACCCCCACATAACACCATACCCACCTGACATGCAATATCTTATGAATGGCCTATGTACATCGTGCATTAAATTGCTTGCCCCATGAATAATAAGCATGTACATAATATCATTTATCTTACATAAGTACATTATATTATTGATCGTGCATACCCCATCCAAGTCAAATCATTTCCAGTCAACACGCATATCACAACCCATGTTCCACGAGCTTAATCACCAAGCCGCGGGAAATCAGCAACCCTCTCAACTACGTGTCCCAATCCTCGCTCCGGGCCCATTCAAACGTGGGGGTTTCTACAG

>DZI_8.seq
CACCCTCATGTGCTATGTCAGTATCAGATTATACCCCCACATAACACCATACCCACCTGACATGCAATATCTTATGAATGGCCTATGTACATCGTGCATTAAATTGCTTGCCCCATGAATAATAAGCATGTACATAATATCATTTATCTTACATAAGTACATTATATTATTGATCGTGCATACCCCATCCAAGTCAAATCATTTCCAGTCAACACGCATATCACAACCCATGTTCCACGAGCTTAATCACCAAGCCGCGGGAAATCAGCAACCCTCTCAACTACGTGTCCCAATCCTCGCTCCGGGCCCATTCAAACGTGGGGGTTTCTACAG

>PON_2.seq
CACCCTCATGTGCTATGTCAGTATCAGATTATACCCCCACATAACACCATACCCACCTGACATGCAATATCTTATGAATGGCCTATGTACATCGTGCATTAAATTGTTTACCCCATGAATAATAAGCATGTACATAATATCATTTATCTTACATAAGTACATTATATTATTGATCGTGCATACCCCATCCAAGTCAAATCATTTCCAGCCAACACGCATATCACAACCCATGTTCCACGAGCTTAGTCACCAAGCCGCGGGAAATCAGCAACCCTCTCAACTGCGTGTCCCAATCCTCGCTCCGGGCCCATCCAAATGTGGGGGTTTCTACAA

>BIA_6.seq
CACCCTCATGTGCTATGTCAGTATCAGATTATACCCCCACATAACACTATACCCACCTGACATGCAATATCTTATGAATGGCCTATGTACGTCGTGCATTAAGTTGTTTGCCCCATGAATAATAAGCATGTACATAATATCATTTATCTTACATAGGTACATTATATTATTAATCGTGCATACCCCATCCAAGTCAAATCATTTCCAGTCAACACGCATATCACAACCCATATTCCACGAGCTTAATCACCAAGCCGCGGGAAATCAGCAACCCTCTCAACTACGTGTCCCAATCCTCGCTCCGGGCCCATCCAAGCGTGGGGGTTTCTACAA

>POP_4.seq
CACCCTCATGTGCTATGTCAGTATCAGATTATACCCCACATAACACCATACCCACCTGACATGCAATATCTTATGAATGGCCTATGTACATCGTGCATTAAATTGTTTGCCCCATGAATAATAAGCATGTACATAATATCATTTATCTTACATAAGTACATTATATTATTGATCGTGCATACCCCATCCAAGTCAAATCATTTCCAGTCAACACGCATATCACAACCCATGTTCCACGAGCTTAATCACCAAGCCGCGGGAAATCAGCAACCCTCTCAACTACGTGTCCCAATCCTCGCTCCGGGCCCATCTAAACGTGGGGGTTTCTACAG

>BIA_7.seq
CACCCTCATGTGCTATGTCAGTATCAGATTATACCCCCACATAACACTATACCCACCTGACATGCAATATCTTATGAATGGCCTATGTACGTCGTGCATTAAGTTGTTTGCCCCATGAATAATAAGCATGTACATAATATCATTTATCTTACATAGGTACATTATATTATTAATCGTGCATACCCCATCCAAGTCAAATCATTTCCAGTCAACACGCATATCACAACCCATATTCCACGAGCTTAATCACCAAGCCGCGGGAAATCAGCAACCCTCTCAACTACGTGTCCCAATCCTCGCTCCGGGCCCATCCAAACGTGGGGGTTTCTACAA

>MIS_3.seq
CACCCTCATGTGCTATGTCAGTATCAGATTATACCCCCACATAACACCATACCCACCTGACATGCAATATCTTATGAATGGCCTATGTACGTCGTGCATTAAACTGTTTGCCCCATGAATGGTAAGCATGTACATAATATCATTTATCTTACATAAGTACATTATATTATTGATCGTGCATACCCCATCCAAGTCAAATCATTTCCAGCCAACACGCATATCACAACCCATGTTCCACGAGCTTAATCACCAAGCCGCGGGAAATCAGCAACCCTCTCAATTACGTGTCCCAATCCTCGCTCCGGGCCCATTCAAACGTGGGGGTTTCTACAG

>POP_5.seq
CACCCTCATGTGCTATGTCAGTATCAGATTATACCCCACATAACACCATACCCACCTGACATGCAATATCTTATGAATGGCCTATGTACATCGTGCATTAAATTGTTTGCCCCATGAATAATAAGCATGTACATAATATCATTTATCTTACATAAGTACATTATATTATTGATCGTGCATACCCCATCCAAGTCAAATCATTTCCAGTCAACACGCATATCACAACCCATGTTCCACGAGCTTAATCACCAAGCCGCGGGAAATCAGCAACCCTCTCAACTACGTGTCCCAATCCTCGCTCCGGGCCCATCTAAACGTGGGGGTTTCTACAG

>DZI_9.seq
CACCCTCATGTGCTATGTCAGTATCAGATTATACCCCCACATAACACCATACCCACCTGACATGCAATATCTTATGAATGGCCTATGTACATCGTGCATTAAATTGCTTGCCCCATGAATAATAAGCATGTACATAATATCATTTATCTTACATAAGTACATTATATTATTGATCGTGCATACCCCATCCAAGTCAAATCATTTCCAGTCAACACGCATATCACAACCCATGTTCCACGAGCTTAATCACCAAGCCGCGGGAAATCAGCAACCCTCTCAACTACGTGTCCCAATCCTCGCTCCGGGCCCATTCAAACGTGGGGGTTTCTACAG

>BIA_8.seq
CACCCTCATGTGCTATGTCAGTATCAGATTATACCCCCACATAACACTATACCCACCTGACATGCAATATCTTATGAATGGCCTATGTACGTCGTGCATTAAGTTGTTTGCCCCATGAATAATAAGCATGTACATAATATCATTTATCTTACATAGGTACATTATATTATTAATCGTGCATACCCCATCCAAGTCAAATCATTTCCAGTCAACACGCATATCACAACCCATATTCCACGAGCTTAATCACCAAGCCGCGGGAAATCAGCAACCCTCTCAACTACGTGTCCCAATCCTCGCTCCGGGCCCATCCAAGCGTGGGGGTTTCTACAA

>DZI_10.seq
CACCCTCATGTGCTATGTCAGTATCAGATTATACCCCCACATAACACCATACCCACCTGACATGCAATATCTTATGAATGGCCTATGTACATCGTGCATTAAATTGCTTGCCCCATGAATAATAAGCATGTACATAATATCATTTATCTTACATAAGTACATTATATTATTGATCGTGCATACCCCATCCAAGTCAAATCATTTCCAGTCAACACGCATATCACAACCCATGTTCCACGAGCTTAATCACCAAGCCGCGGGAAATCAGCAACCCTCTCAACTACGTGTCCCAATCCTCGCTCCGGGCCCATTCAAACGTGGGGGTTTCTACAG

>BIA_9.seq
CACCCTCATGTGCTATGTCAGTATCAGATTATACCCCCACATAACACTATACCCACCTGACATGCAATATCTTATGAATGGCCTATGTACGTCGTGCATTAAGTTGTTTGCCCCATGAATAATAAGCATGTACATAATATCATTTATCTTACATAGGTACATTATATTATTAATCGTGCATACCCCATCCAAGTCAAATCATTTCCAGTCAACACGCATATCACAACCCATATTCCACGAGCTTAATCACCAAGCCGCGGGAAATCAGCAACCCTCTCAACTACGTGTCCCAATCCTCGCTCCGGGCCCATCCAAACGTGGGGGTTTCTACAA

>BIA_10.seq
CACCCTCATGTGCTATGTCAGTATCAGATTATACCCCCACATAACACTATACCCACCTGACATGCAATATCTTATGAATGGCCTATGTACGTCGTGCATTAAGTTGTTTGCCCCATGAATAATAAGCATGTACATAATATCATTTATCTTACATAGGTACATTATATTATTAATCGTGCATACCCCATCCAAGTCAAATCATTTCCAGTCAACACGCATATCACAACCCATATTCCACGAGCTTAATCACCAAGCCGCGGGAAATCAGCAACCCTCTCAACTACGTGTCCCAATCCTCGCTCCGGGCCCATCCAAGCGTGGGGGTTTCTACAA

>TUN_4.seq
CACCCTCATGTGCTATGTCAGTATCAGATTATACCCCCACATAACACCATACCCACCTGACATGCAATATCTTATGAATGGCCTATGTACGTCGTGCATTAAATTGTCTGCCCCATGAATAATAAGCATGTACATAATATCATTTATCTTACATAAGTACATTATATTATTGATCGTGCATACCCCATCCAAGTCAAATCATTTCCAGTCAACACGCATATCACAGCCCATGTTCCACGAGCTTAATCACCAAGCCGCGGGAAATCAGCAACCCTCCCAACTACGTGTCCCAATCCTCGCTCCGGGCCCATCCAAACGTGGGGGTTTCTACGA

>BON_1.seq
CACCCTCATGTGCTATGTCAGTATCAGATTATACCCCCACATAACACCATACCCACCTGACATGCAATATCTTATGAATGGCCTATGTACGTCGTGCATTAAACTGTTTGCCCCATGAATGGTAAGCATGTACATAATATCATTTATCTTACATAAGTACATTACATTATTGATCGTGCATACCCCATCCAAGTCAAATCATTTCCAGCCAACACGCATATCACAACCCATGTTCCACGAGCTTAATCACCAAGCCGCGGGAAATCAGCAACCCTCTCAATCACGTGTCCCAATCCTCGCTCCGGGCCCATTCAAACGTGGGGGTTTCTACAG

>POP_6.seq
CACCCTCATGTGCTATGTCAGTATCAGATTATACCCCACATAACACCATACCCACCTGACATGCAATATCTTATGAATGGCCTATGTACATCGTGCATTAAATTGTTTGCCCCATGAATAATAAGCATGTACATAATATCATTTATCTTACATAAGTACATTATATTATTGATCGTGCATACCCCATCCAAGTCAAATCATTTCCAGTCAACACGCATATCACAACCCATGTTCCACGAGCTTAATCACCAAGCCGCGGGAAATCAGCAACCCTCTCAACTACGTGTCCCAATCCTCGCTCCGGGCCCATCTAAACGTGGGGGTTTCTACAG

>KAR_6.seq
CACCCTCATGTGCTATGTCAGTATCAGATTATACCCCCACATAACACCATACCCACCTGACATGCAATATCTTATGAATGGCCTATGTACGTCGTGCATTAAATTGTCTGCCCCATGAATAATAAGCATGTACATAATATCATTTATCTTACATAAGTACATTATATTATTGATCGTGCATACCCCATCCAAGTCAAATCATTTCCAGTCAACACGCATATCACAGCCCATGTTCCACGAGCTTAATCACCAAGCCGCGGGAAATCAGCAACCCTCCCAACTACGTGTCCCAATCCTCGCTCCGGGCCCATCCAAACGTGGGGGTTTCTACGA

>KAR_7.seq
CACCCTCATGTGCTATGTCAGTATCAGATTATACCCCCACATAACACCATACCCACCTGACATGCAATATCTTATGAATGGCCTATGTACGTCGTGCATTAAATTGTCTGCCCCATGAATAATAAGCATGTACATAATATCATTTATCTTACATAAGTACATTATATTATTGATCGTGCATACCCCATCCAAGTCAAATCATTTCCAGTCAACACGCATATCACAGCCCATGTTCCACGAGCTTAATCACCAAGCCGCGGGAAATCAGCAACCCTCCCAACTACGTGTCCCAATCCTCGCTCCGGGCCCATCCAAACGTGGGGGTTTCTACGA

>TAR_7.seq
CACCCTCATGTGCTATGTCAGTATCAGATTATACCCCCACATAACACCATACCCACCTGACATGCAATATCTTATGAATGGCCTATGTACATCGTGCATTAAATTGTTTACCCCATGAATAATAAGCATGTACATAATATCATTTATCTTACATAAGTACATTATATTATTGATCGTGCATACCCCATCCAAGTCAAATCATTTCCAGCCAACACGCATATCACAACCCATGTTCCACGAGCTTAGTCACCAAGCCGCGGGAAATCAGCAACCCTCTCAACTGCGTGTCCCAATCCTCGCTCCGGGCCCATCCAAATGTGGGGGTTTCTACAA

>TUN_5.seq
CACCCTCATGTGCTATGTCAGTATCAGATTATACCCCCACATAACACCATACCCACCTGACATGCAATATCTTATGAATGGCCTATGTACGTCGTGCATTAAATTGTCTGCCCCATGAATAATAAGCATGTACATAATATCATTTATCTTACATAAGTACATTATATTATTGATCGTGCATACCCCATCCAAGTCAAATCATTTCCAGTCAACACGCATATCACAGCCCATGTTCCACGAGCTTAATCACCAAGCCGCGGGAAATCAGCAACCCTCCCAACTACGTGTCCCAATCCTCGCTCCGGGCCCATCCAAACGTGGGGGTTTCTACGA

>LIL_4.seq
CACCCTCATGTGCTATGTCAGTATCAGATTATACCCCCACATAACACCATACCCACCTGACATGCAATATCTTATGAATGGCCTATGTACATCGTGCATTAAATTGTCTGCCCCATGAATAATAAGCATGTACATAATATCATTTATCTTACATAGGTACATTATATTATTAATCGTGCATACCCCATCCAAGTCAAATCATTTCCAGTCAACACGCATATCACAACCCATGTTCCACGAGCTTAATCACCAAGCCGCGGGAAATCAGCAACCCTCCCAACTACGTGTCCCAATCCTCGCTCCGGGCCCATCCAAGCGTGGGGGTTTCTACGA

>URS_4.seq
CACCCTCATGTGCTATGTCAGTATCAGATTATACCCCCACATAACACTATACCCACCTGACATGCAATATCTTATGAATGGCCTATGTACGTCGTGCATTAAGTTGTTTGCCCCATGAATAATAAGCATGTACATAATATTATTTATCTTACATAGGTACATTATATTATTAATCGTACATACCCCATCCAAGTCAAATCATTTCCAGCCAACACGCATATCACAACCCATGTTCCACGAGCTTAATCACCAAGCCGCGGGAAATCAGCAACCCTCCCAACTACGTGTCCCAATCCTCGCTCCGGGCCCATCCAAACGTGGGGGTTTCTACAA

>TRA_5.seq
CACCCTCATGTGCTATGTCAGTATCAGATTATACCCCCACATAACACCATACCCACCTGACATGCAATATCTTATGAATGGCCTATGTACGTCGTGCATTAAATTGTTTGCCCCATGAATAACAAGCATGTACATAATATCATTTATCTTACATAAGTACATTACATTATTGATCGTGCATACCCCATCCAAGTCAAATCATTTCCAGTCAACACGCATATCACAACCCATGTTCCACGAGCTTAATCACCAAGCCGCGGGAAATCAGCAACCCTCTCAACTACGTGTCCCAATCCTCGCTCCGGGCCCATTCAAACGTGGGGGTTTCTACAG

>ZAZ_3.seq
CACCCTCATGTGCTATGTCAGTATCAGATTATACCCCCACATAACACCATACCCACCTGACATGCAATATCTTATGAATGGCCTATGTACATCGTGCATTAAATTGTTTACCCCATGAATAATAAGCATGTACATAATATCATTTATCTTACATAAGTACATTATATTATTGATCGTGCATACCCCATCCAAGTCAAATCATTTCCAGCCAACACGCATATCACAACCCATGTTCCACGAGCTTAGTCACCAAGCCGCGGGAAATCAGCAACCCTCTCAACTGCGTGTCCCAATCCTCGCTCCGGGCCCATCCAAATGTGGGGGTTTCTACAA

>TRA_6.seq
CACCCTCATGTGCTATGTCAGTATCAGATTATACCCCCACATAACACCATACCCACCTGACATGCAATATCTTATGAATGGCCTATGTACGTCGTGCATTAAATTGTTTGCCCCATGAATAACAAGCATGTACATAATATCATTTATCTTACATAAGTACATTACATTATTGATCGTGCATACCCCATCCAAGTCAAATCATTTCCAGTCAACACGCATATCACAACCCATGTTCCACGAGCTTAATCACCAAGCCGCGGGAAATCAGCAACCCTCTCAACTACGTGTCCCAATCCTCGCTCCGGGCCCATTCAAACGTGGGGGTTTCTACAG

>POP_7.seq
CACCCTCATGTGCTATGTCAGTATCAGATTATACCCCACATAACACCATACCCACCTGACATGCAATATCTTATGAATGGCCTATGTACATCGTGCATTAAATTGTTTGCCCCATGAATAATAAGCATGTACATAATATCATTTATCTTACATAAGTACATTATATTATTGATCGTGCATACCCCATCCAAGTCAAATCATTTCCAGTCAACACGCATATCACAACCCATGTTCCACGAGCTTAATCACCAAGCCGCGGGAAATCAGCAACCCTCTCAACTACGTGTCCCAATCCTCGCTCCGGGCCCATCTAAACGTGGGGGTTTCTACAG

>TRA_7.seq
CACCCTCATGTGCTATGTCAGTATCAGATTATACCCCCACATAACACCATACCCACCTGACATGCAATATCTTATGAATGGCCTATGTACGTCGTGCATTAAATTGTTTGCCCCATGAATAACAAGCATGTACATAATATCATTTATCTTACATAAGTACATTACATTATTGATCGTGCATACCCCATCCAAGTCAAATCATTTCCAGTCAACACGCATATCACAACCCATGTTCCACGAGCTTAATCACCAAGCCGCGGGAAATCAGCAACCCTCTCAACTACGTGTCCCAATCCTCGCTCCGGGCCCATTCAAACGTGGGGGTTTCTACAG

>LIL_5.seq
CACCCTCATGTGCTATGTCAGTATCAGATTATACCCCCACATAACACCATACCCACCTGACATGCAATATCTTATGAATGGCCTATGTACATCGTGCATTAAATTGTCTGCCCCATGAATAATAAGCATGTACATAATATCATTTATCTTACATAGGTACATTATATTATTAATCGTGCATACCCCATCCAAGTCAAATCATTTCCAGTCAACACGCATATCACAACCCATGTTCCACGAGCTTAATCACCAAGCCGCGGGAAATCAGCAACCCTCCCAACTACGTGTCCCAATCCTCGCTCCGGGCCCATCCAAGCGTGGGGGTTTCTACGA

>ZAZ_4.seq
CACCCTCATGTGCTATGTCAGTATCAGATTATACCCCCACATAACACCATACCCACCTGACATGCAATATCTTATGAATGGCCTATGTACATCGTGCATTAAATTGTTTACCCCATGAATAATAAGCATGTACATAATATCATTTATCTTACATAAGTACATTATATTATTGATCGTGCATACCCCATCCAAGTCAAATCATTTCCAGCCAACACGCATATCACAACCCATGTTCCACGAGCTTAGTCACCAAGCCGCGGGAAATCAGCAACCCTCTCAACTGCGTGTCCCAATCCTCGCTCCGGGCCCATCCAAATGTGGGGGTTTCTACAA

>LIL_6.seq
CACCCTCATGTGCTATGTCAGTATCAGATTATACCCCCACATAACACCATACCCACCTGACATGCAATATCTTATGAATGGCCTATGTACATCGTGCATTAAATTGTCTGCCCCATGAATAATAAGCATGTACATAATATCATTTATCTTACATAGGTACATTATATTATTAATCGTGCATACCCCATCCAAGTCAAATCATTTCCAGTCAACACGCATATCACAACCCATGTTCCACGAGCTTAATCACCAAGCCGCGGGAAATCAGCAACCCTCCCAACTACGTGTCCCAATCCTCGCTCCGGGCCCATCCAAGCGTGGGGGTTTCTACGA

>TAR_8.seq
CACCCTCATGTGCTATGTCAGTATCAGATTATACCCCCACATAACACCATACCCACCTGACATGCAATATCTTATGAATGGCCTATGTACATCGTGCATTAAATTGTTTACCCCATGAATAATAAGCATGTACATAATATCATTTATCTTACATAAGTACATTATATTATTGATCGTGCATACCCCATCCAAGTCAAATCATTTCCAGCCAACACGCATATCACAACCCATGTTCCACGAGCTTAGTCACCAAGCCGCGGGAAATCAGCAACCCTCTCAACTGCGTGTCCCAATCCTCGCTCCGGGCCCATCCAAATGTGGGGGTTTCTACAA

>TRA_8.seq
CACCCTCATGTGCTATGTCAGTATCAGATTATACCCCCACATAACACCATACCCACCTGACATGCAATATCTTATGAATGGCCTATGTACGTCGTGCATTAAATTGTTTGCCCCATGAATAACAAGCATGTACATAATATCATTTATCTTACATAAGTACATTACATTATTGATCGTGCATACCCCATCCAAGTCAAATCATTTCCAGTCAACACGCATATCACAACCCATGTTCCACGAGCTTAATCACCAAGCCGCGGGAAATCAGCAACCCTCTCAACTACGTGTCCCAATCCTCGCTCCGGGCCCATTCAAACGTGGGGGTTTCTACAG

>ZAZ_5.seq
CACCCTCATGTGCTATGTCAGTATCAGATTATACCCCCACATAACACCATACCCACCTGACATGCAATATCTTATGAATGGCCTATGTACATCGTGCATTAAATTGTTTACCCCATGAATAATAAGCATGTACATAATATCATTTATCTTACATAAGTACATTATATTATTGATCGTGCATACCCCATCCAAGTCAAATCATTTCCAGCCAACACGCATATCACAACCCATGTTCCACGAGCTTAGTCACCAAGCCGCGGGAAATCAGCAACCCTCTCAACTGCGTGTCCCAATCCTCGCTCCGGGCCCATCCAAATGTGGGGGTTTCTACAA

>PON_3.seq
CACCCTCATGTGCTATGTCAGTATCAGATTATACCCCCACATAACACTATACCCACCTGACATGCAATATCTTATGAATGGCCTATGTACGTCGTGCATTAAGTTGTTTGCCCCATGAATAATAAGCATGTACATAATATTATTTATCTTACATAGGTACATTATATTATTAATCGTACATACCCCATCCAAGTCAAATCATTTCCAGCCAACACGCATATCACAACCCATGTTCCACGAGCTTAATCACCAAGCCGCGGGAAATCAGCAACCCTCCCAACTACGTGTCCCAATCCTCGCTCCGGGCCCATCCAAACGTGGGGGTTTCTACAA

>BIA_11.seq
CACCCTCATGTGCTATGTCAGTATCAGATTATACCCCCACATAACACTATACCCACCTGACATGCAATATCTTATGAATGGCCTATGTACGTCGTGCATTAAGTTGTTTGCCCCATGAATAATAAGCATGTACATAATATCATTTATCTTACATAGGTACATTATATTATTAATCGTGCATACCCCATCCAAGTCAAATCATTTCCAGTCAACACGCATATCACAACCCATATTCCACGAGCTTAATCACCAAGCCGCGGGAAATCAGCAACCCTCTCAACTACGTGTCCCAATCCTCGCTCCGGGCCCATCCAAACGTGGGGGTTTCTACAA

>DZI_11.seq
CACCCTCATGTGCTATGTCAGTATCAGATTATACCCCCACATAACACCATACCCACCTGACATGCAATATCTTATGAATGGCCTATGTACATCGTGCATTAAATTGCTTGCCCCATGAATAATAAGCATGTACATAATATCATTTATCTTACATAAGTACATTATATTATTGATCGTGCATACCCCATCCAAGTCAAATCATTTCCAGTCAACACGCATATCACAACCCATGTTCCACGAGCTTAATCACCAAGCCGCGGGAAATCAGCAACCCTCTCAACTACGTGTCCCAATCCTCGCTCCGGGCCCATTCAAACGTGGGGGTTTCTACAG

>MIS_4.seq
CACCCTCATGTGCTATGTCAGTATCAGATTATACCCCCACATAACACCATACCCACCTGACATGCAATATCTTATGAATGGCCTATGTACGTCGTGCATTAAACTGTTTGCCCCATGAATGGTAAGCATGTACATAATATCATTTATCTTACATAAGTACATTATATTATTGATCGTGCATACCCCATCCAAGTCAAATCATTTCCAGCCAACACGCATATCACAACCCATGTTCCACGAGCTTAATCACCAAGCCGCGGGAAATCAGCAACCCTCTCAATTACGTGTCCCAATCCTCGCTCCGGGCCCATTCAAACGTGGGGGTTTCTACAG

>DZI_12.seq
CACCCTCATGTGCTATGTCAGTATCAGATTATACCCCCACATAACACCATACCCACCTGACATGCAATATCTTATGAATGGCCTATGTACATCGTGCATTAAATTGCTTGCCCCATGAATAATAAGCATGTACATAATATCATTTATCTTACATAAGTACATTATATTATTGATCGTGCATACCCCATCCAAGTCAAATCATTTCCAGTCAACACGCATATCACAACCCATGTTCCACGAGCTTAATCACCAAGCCGCGGGAAATCAGCAACCCTCTCAACTACGTGTCCCAATCCTCGCTCCGGGCCCATTCAAACGTGGGGGTTTCTACAG

>MIS_5.seq
CACCCTCATGTGCTATGTCAGTATCAGATTATACCCCCACATAACACCATACCCACCTGACATGCAATATCTTATGAATGGCCTATGTACGTCGTGCATTAAACTGTTTGCCCCATGAATGGTAAGCATGTACATAATATCATTTATCTTACATAAGTACATTATATTATTGATCGTGCATACCCCATCCAAGTCAAATCATTTCCAGCCAACACGCATATCACAACCCATGTTCCACGAGCTTAATCACCAAGCCGCGGGAAATCAGCAACCCTCTCAATTACGTGTCCCAATCCTCGCTCCGGGCCCATTCAAACGTGGGGGTTTCTACAG

>BON_2.seq
CACCCTCATGTGCTATGTCAGTATCAGATTATACCCCCACATAACACCATACCCACCTGACATGCAATATCTTATGAATGGCCTATGTACGTCGTGCATTAAACTGTTTGCCCCATGAATGGTAAGCATGTACATAATATCATTTATCTTACATAAGTACATTACATTATTGATCGTGCATACCCCATCCAAGTCAAATCATTTCCAGCCAACACGCATATCACAACCCATGTTCCACGAGCTTAATCACCAAGCCGCGGGAAATCAGCAACCCTCTCAATCACGTGTCCCAATCCTCGCTCCGGGCCCATTCAAACGTGGGGGTTTCTACAG

>ZAZ_6.seq
CACCCTCATGTGCTATGTCAGTATCAGATTATACCCCCACATAACACCATACCCACCTGACATGCAATATCTTATGAATGGCCTATGTACATCGTGCATTAAATTGTTTACCCCATGAATAATAAGCATGTACATAATATCATTTATCTTACATAAGTACATTATATTATTGATCGTGCATACCCCATCCAAGTCAAATCATTTCCAGCCAACACGCATATCACAACCCATGTTCCACGAGCTTAGTCACCAAGCCGCGGGAAATCAGCAACCCTCTCAACTGCGTGTCCCAATCCTCGCTCCGGGCCCATCCAAATGTGGGGGTTTCTACAA

>LIL_7.seq
CACCCTCATGTGCTATGTCAGTATCAGATTATACCCCCACATAACACCATACCCACCTGACATGCAATATCTTATGAATGGCCTATGTACGTCGTGCATTAAATTGTCTGCCCCATGAATAACAAGCATGTACATAATATCATTTATCTTACATAGGTACATTATATTATTAATCGTGCATACCCCATCCAAGTCAAATCATTTCCAGTCAACACGCATATCACAACCCATGTTCCACGAGCTTAATCACCAAGCCGCGGGAAATCAGCAACCCTCCCAACTACGTGTCCCAATCCTCGCTCCGGGCCCATCCAAACGTGGGGGTTTCTACGA

>TYG_5.seq
CACCCTCATGTGCTATGTCAGTATCAGATTATACCCCCACATAACACCATACCCACCTGACATGCAATATCTTATGAATGGCCTATGTACATCGTGCATTAAATTGTTTACCCCATGAATAATAAGCATGTACATAATATCATTTATCTTACATAAGTACATTATATTATTGATCGTGCATACCCCATCCAAGTCAAATCATTTCCAGCCAACACGCATATCACAACCCATGTTCCACGAGCTTAGTCACCAAGCCGCGGGAAATCAGCAACCCTCTCAACTGCGTGTCCCAATCCTCGCTCCGGGCCCATCCAAATGTGGGGGTTTCTACAA

>TAR_9.seq
CACCCTCATGTGCTATGTCAGTATCAGATTATACCCCCACATAACACCATACCCACCTGACATGCAATATCTTATGAATGGCCTATGTACATCGTGCATTAAATTGTTTACCCCATGAATAATAAGCATGTACATAATATCATTTATCTTACATAAGTACATTATATTATTGATCGTGCATACCCCATCCAAGTCAAATCATTTCCAGCCAACACGCATATCACAACCCATGTTCCACGAGCTTAGTCACCAAGCCGCGGGAAATCAGCAACCCTCTCAACTGCGTGTCCCAATCCTCGCTCCGGGCCCATCCAAATGTGGGGGTTTCTACAA

>URS_5.seq
CACCCTCATGTGCTATGTCAGTATCAGATTATACCCCCACATAACACTATACCCACCTGACATGCAATATCTTATGAATGGCCTATGTACGTCGTGCATTAAGTTGTTTGCCCCATGAATAATAAGCATGTACATAATATTATTTATCTTACATAGGTACATTATATTATTAATCGTACATACCCCATCCAAGTCAAATCATTTCCAGCCAACACGCATATCACAACCCATGTTCCACGAGCTTAATCACCAAGCCGCGGGAAATCAGCAACCCTCCCAACTACGTGTCCCAATCCTCGCTCCGGGCCCATCCAAACGTGGGGGTTTCTACAA

>TYG_6.seq
CACCCTCATGTGCTATGTCAGTATCAGATTATACCCCCACATAACACCATACCCACCTGACATGCAATATCTTATGAATGGCCTATGTACATCGTGCATTAAATTGTTTACCCCATGAATAATAAGCATGTACATAATATCATTTATCTTACATAAGTACATTATATTATTGATCGTGCATACCCCATCCAAGTCAAATCATTTCCAGCCAACACGCATATCACAACCCATGTTCCACGAGCTTAGTCACCAAGCCGCGGGAAATCAGCAACCCTCTCAACTGCGTGTCCCAATCCTCGCTCCGGGCCCATCCAAATGTGGGGGTTTCTACAA

>TYG_7.seq
CACCCTCATGTGCTATGTCAGTATCAGATTATACCCCCACATAACACCATACCCACCTGACATGCAATATCTTATGAATGGCCTATGTACGTCGTGCATTAAATTGTCTGCCCCATGAATAACAAGCATGTACATAATATCATTTATCTTACATAGGTACATTATATTATTAATCGTGCATACCCCATCCAAGTCAAATCATTTCCAGTCAACACGCATATCACAACCCATGTTCCACGAGCTTAATCACCAAGCCGCGGGAAATCAGCAACCCTCCCAACTACGTGTCCCAATCCTCGCTCCGGGCCCATCCAAACGTGGGGGTTTCTACGA

>TYG_8.seq
CACCCTCATGTGCTATGTCAGTATCAGATTATACCCCCACATAACACCATACCCACCTGACATGCAATATCTTATGAATGGCCTATGTACATCGTGCATTAAATTGTTTACCCCATGAATAATAAGCATGTACATAATATCATTTATCTTACATAAGTACATTATATTATTGATCGTGCATACCCCATCCAAGTCAAATCATTTCCAGCCAACACGCATATCACAACCCATGTTCCACGAGCTTAGTCACCAAGCCGCGGGAAATCAGCAACCCTCTCAACTGCGTGTCCCAATCCTCGCTCCGGGCCCATCCAAATGTGGGGGTTTCTACAA

>URS_6.seq
CACCCTCATGTGCTATGTCAGTATCAGATTATACCCCCACATAACACCATACCCACCTGACATGCAATATCTTATGAATGGCCTATGTACGTCGTGCATTAAATTGTCTGCCCCATGAATAATAAGCATGTACATAATATCATTTATCTTACATAAGTACATTATATTATTGATCGTGCATACCCCATCCAAGTCAAATCATTTCCAGTCAACACGCATATCACAGCCCATGTTCCACGAGCTTAATCACCAAGCCGCGGGAAATCAGCAACCCTCCCAACTACGTGTCCCAATCCTCGCTCCGGGCCCATCCAAACGTGGGGGTTTCTACGA

>WOL_10.seq
CACCCTCATGTGCTATGTCAGTATCAGATTATACCCCCACATAACACCATACCCACCTGACATGCAATATCTTATGAATGGCCTATGTACGTCGTGCATTAAGTTGTTTACCCCATGAATAATAAGCATGTACATAATATCATTTATCTTACATAAGTACATTATATTATTGGTCGTGCATACCCCATCCAAGTCAAATCATTTCCAGCCAACACGCATATCACAACCCATGTTCCACGAGCTTAATCACCAAGCCGCGGGAAATCAGCAACCCTCTCAACTGCGTGTCCCAATCCTCGCTCCGGGCCCATCTAGACGTGGGGGTTTCTACAA

>WOL_11.seq
CACCCTCATGTGCTATGTCAGTATCAGATTATACCCCCACATAACACCATACCCACCTGACATGCAATATCTTATGAATGGCCTATGTACGTCGTGCATTAAGTTGTTTACCCCATGAATAATAAGCATGTACATAATATCATTTATCTTACATAAGTACATTATATTATTGGTCGTGCATACCCCATCCAAGTCAAATCATTTCCAGCCAACACGCATATCACAACCCATGTTCCACGAGCTTAATCACCAAGCCGCGGGAAATCAGCAACCCTCTCAACTGCGTGTCCCAATCCTCGCTCCGGGCCCATCTAGACGTGGGGGTTTCTACAA

>WOL_12.seq
CACCCTCATGTGCTATGTCAGTATCAGATTATACCCCCACATAACACCATACCCACCTGACATGCAATATCTTATGAATGGCCTATGTACGTCGTGCATTAAGTTGTTTACCCCATGAATAATAAGCATGTACATAATATCATTTATCTTACATAAGTACATTATATTATTGGTCGTGCATACCCCATCCAAGTCAAATCATTTCCAGCCAACACGCATATCACAACCCATGTTCCACGAGCTTAATCACCAAGCCGCGGGAAATCAGCAACCCTCTCAACTGCGTGTCCCAATCCTCGCTCCGGGCCCATCTAGACGTGGGGGTTTCTACAA

>LIL_8.seq
CACCCTCATGTGCTATGTCAGTATCAGATTATACCCCCACATAACACCATACCCACCTGACATGCAATATCTTATGAATGGCCTATGTACGTCGTGCATTAAATTGTCTGCCCCATGAATAATAAGCATGTACATAATATCATTTATCTTACATAAGTACATTATATTATTGATCGTGCATACCCCATCCAAGTCAAATCATTTCCAGTCAACACGCATATCACAGCCCATGTTCCACGAGCTTAATCACCAAGCCGCGGGAAATCAGCAACCCTCCCAACTACGTGTCCCAATCCTCGCTCCGGGCCCATCCAAACGTGGGGGTTTCTACGA

>WOL_13.seq
CACCCTCATGTGCTATGTCAGTATCAGATTATACCCCCACATAACACCATACCCACCTGACATGCAATATCTTATGAATGGCCTATGTACGTCGTGCATTAAGTTGTTTACCCCATGAATAATAAGCATGTACATAATATCATTTATCTTACATAAGTACATTATATTATTGGTCGTGCATACCCCATCCAAGTCAAATCATTTCCAGCCAACACGCATATCACAACCCATGTTCCACGAGCTTAATCACCAAGCCGCGGGAAATCAGCAACCCTCTCAACTGCGTGTCCCAATCCTCGCTCCGGGCCCATCTAGACGTGGGGGTTTCTACAA

>ZAZ_7.seq
CACCCTCATGTGCTATGTCAGTATCAGATTATACCCCCACATAACACCATACCCACCTGACATGCAATATCTTATGAATGGCCTATGTACATCGTGCATTAAATTGTTTACCCCATGAATAATAAGCATGTACATAATATCATTTATCTTACATAAGTACATTATATTATTGATCGTGCATACCCCATCCAAGTCAAATCATTTCCAGCCAACACGCATATCACAACCCATGTTCCACGAGCTTAGTCACCAAGCCGCGGGAAATCAGCAACCCTCTCAACTGCGTGTCCCAATCCTCGCTCCGGGCCCATCCAAATGTGGGGGTTTCTACAA

>KAR_8.seq
CACCCTCATGTGCTATGTCAGTATCAGATTATACCCCCACATAACACTATACCCACCTGACATGCAATATCTTATGAATGGCCTATGTACGTCGTGCATTAAGTTGTTTGCCCCATGAATAATAAGCATGTACATAATATTATTTATCTTACATAGGTACATTATATTATTAATCGTACATACCCCATCCAAGTCAAATCATTTCCAGCCAACACGCATATCACAACCCATGTTCCACGAGCTTAATCACCAAGCCGCGGGAAATCAGCAACCCTCCCAACTACGTGTCCCAATCCTCGCTCCGGGCCCATCCAAACGTGGGGGTTTCTACAA

>URS_7.seq
CACCCTCATGTGCTATGTCAGTATCAGATTATACCCCCACATAACACTATACCCACCTGACATGCAATATCTTATGAATGGCCTATGTACGTCGTGCATTAAGTTGTTTGCCCCATGAATAATAAGCATGTACATAATATTATTTATCTTACATAGGTACATTATATTATTAATCGTACATACCCCATCCAAGTCAAATCATTTCCAGCCAACACGCATATCACAACCCATGTTCCACGAGCTTAATCACCAAGCCGCGGGAAATCAGCAACCCTCCCAACTACGTGTCCCAATCCTCGCTCCGGGCCCATCCAAACGTGGGGGTTTCTACAA

>LIL_9.seq
CACCCTCATGTGCTATGTCAGTATCAGATTATACCCCCACATAACACCATACCCACCTGACATGCAATATCTTATGAATGGCCTATGTACGTCGTGCATTAAATTGTCTGCCCCATGAATAATAAGCATGTACATAATATCATTTATCTTACATAAGTACATTATATTATTGATCGTGCATACCCCATCCAAGTCAAATCATTTCCAGTCAACACGCATATCACAGCCCATGTTCCACGAGCTTAATCACCAAGCCGCGGGAAATCAGCAACCCTCCCAACTACGTGTCCCAATCCTCGCTCCGGGCCCATCCAAACGTGGGGGTTTCTACGA

>URS_8.seq
CACCCTCATGTGCTATGTCAGTATCAGATTATACCCCCACATAACACTATACCCACCTGACATGCAATATCTTATGAATGGCCTATGTACGTCGTGCATTAAGTTGTTTGCCCCATGAATAATAAGCATGTACATAATATTATTTATCTTACATAGGTACATTATATTATTAATCGTACATACCCCATCCAAGTCAAATCATTTCCAGCCAACACGCATATCACAACCCATGTTCCACGAGCTTAATCACCAAGCCGCGGGAAATCAGCAACCCTCCCAACTACGTGTCCCAATCCTCGCTCCGGGCCCATCCAAACGTGGGGGTTTCTACAA

>URS_9.seq
CACCCTCATGTGCTATGTCAGTATCAGATTATACCCCCACATAACACTATACCCACCTGACATGCAATATCTTATGAATGGCCTATGTACGTCGTGCATTAAGTTGTTTGCCCCATGAATAATAAGCATGTACATAATATTATTTATCTTACATAGGTACATTATATTATTAATCGTACATACCCCATCCAAGTCAAATCATTTCCAGCCAACACGCATATCACAACCCATGTTCCACGAGCTTAATCACCAAGCCGCGGGAAATCAGCAACCCTCCCAACTACGTGTCCCAATCCTCGCTCCGGGCCCATCCAAACGTGGGGGTTTCTACAA

>ZAZ_8.seq
CACCCTCATGTGCTATGTCAGTATCAGATTATACCCCCACATAACACCATACCCACCTGACATGCAATATCTTATGAATGGCCTATGTACATCGTGCATTAAATTGTTTACCCCATGAATAATAAGCATGTACATAATATCATTTATCTTACATAAGTACATTATATTATTGATCGTGCATACCCCATCCAAGTCAAATCATTTCCAGCCAACACGCATATCACAACCCATGTTCCACGAGCTTAGTCACCAAGCCGCGGGAAATCAGCAACCCTCTCAACTGCGTGTCCCAATCCTCGCTCCGGGCCCATCCAAATGTGGGGGTTTCTACAA

>LIL_10.seq
CACCCTCATGTGCTATGTCAGTATCAGATTATACCCCCACATAACACCATACCCACCTGACATGCAATATCTTATGAATGGCCTATGTACGTCGTGCATTAAATTGTCTGCCCCATGAATAATAAGCATGTACATAATATCATTTATCTTACATAGGTACATTATATTATTAATCGTGCATACCCCATCCAAGTCAAATCATTTCCAGTCAACACGCATATCACAACCCATGTTCCACGAGCTTAATCACCAAGCCGCGGGAAATCAGCAACCCTCCCAACTACGTGTCCCAATCCTCGCTCCGGGCCCATCCAAACGTGGGGGTTTCTACGA

>KAR_9.seq
CACCCTCATGTGCTATGTCAGTATCAGATTATACCCCCACATAACACTATACCCACCTGACATGCAATATCTTATGAATGGCCTATGTACATCGTGCATTAAGTTGTTTGCCCCATGAATGATAAGCATGTACATAATATTATTTATCTTACATAGGTACATTATATTATTAATCGTGCATACCCCATCCAAGTCAAATCATTTCCAGCCAACACGCATATCACAACCCATGTTCCACGAGCTTAATCACCAAGCCGCGGGAAATCAGCAACCCTCCCAACTACGTGTCCCAATCCTCGCTCCGGGCCCATCCAAACGTGGGGGTTTCTACAA

>TAR_10.seq
CACCCTCATGTGCTATGTCAGTATCAGATTATACCCCACATAACACCATACCCACCTGACATGCAATATCTTATGAATGGCCTATGTACATCGTGCATTAAATTGTTTGCCCCATGAATAATAAGCATGTACATAATATCATTTATCTTACATAAGTACATTATATTATTGATCGTGCATACCCCATCCAAGTCAAATCATTTCCAGTCAACACGCATATCACAACCCATGTTCCACGAGCTTAATCACCAAGCCGCGGGAAATCAGCAACCCTCTCAACTACGTGTCCCAATCCTCGCTCCGGGCCCATCTAAACGTGGGGGTTTCTACAG

>TUN_6.seq
CACCCTCATGTGCTATGTCAGTATCAGATTATACCCCCACATAACACCATACCCACCTGACATGCAATATCTTATGAATGGCCTATGTACATCGTGCATTAAATTGTTTACCCCATGAATAATAAGCATGTACATAATATCATTTATCTTACATAAGTACATTATATTATTGATCGTGCATACCCCATCCAAGTCAAATCATTTCCAGCCAACACGCATATCACAACCCATGTTCCACGAGCTTAGTCACCAAGCCGCGGGAAATCAGCAACCCTCTCAACTGCGTGTCCCAATCCTCGCTCCGGGCCCATCCAAATGTGGGGGTTTCTACAA

>URS_10.seq
CACCCTCATGTGCTATGTCAGTATCAGATTATACCCCCACATAACACTATACCCACCTGACATGCAATATCTTATGAATGGCCTATGTACGTCGTGCATTAAGTTGTTTGCCCCATGAATAATAAGCATGTACATAATATTATTTATCTTACATAGGTACATTATATTATTAATCGTACATACCCCATCCAAGTCAAATCATTTCCAGCCAACACGCATATCACAACCCATGTTCCACGAGCTTAATCACCAAGCCGCGGGAAATCAGCAACCCTCCCAACTACGTGTCCCAATCCTCGCTCCGGGCCCATCCAAACGTGGGGGTTTCTACAA

>TYG_9.seq
CACCCTCATGTGCTATGTCAGTATCAGATTATACCCCCACATAACACCATACCCACCTGACATGCAATATCTTATGAATGGCCTATGTACGTCGTGCATTAAATTGTCTGCCCCATGAATAACAAGCATGTACATAATATCATTTATCTTACATAGGTACATTATATTATTAATCGTGCATACCCCATCCAAGTCAAATCATTTCCAGTCAACACGCATATCACAACCCATGTTCCACGAGCTTAATCACCAAGCCGCGGGAAATCAGCAACCCTCCCAACTACGTGTCCCAATCCTCGCTCCGGGCCCATCCAAACGTGGGGGTTTCTACGA

>KAR_10.seq
CACCCTCATGTGCTATGTCAGTATCAGATTATACCCCCACATAACACTATACCCACCTGACATGCAATATCTTATGAATGGCCTATGTACGTCGTGCATTAAGTTGTTTGCCCCATGAATAATAAGCATGTACATAATATTATTTATCTTACATAGGTACATTATATTATTAATCGTACATACCCCATCCAAGTCAAATCATTTCCAGCCAACACGCATATCACAACCCATGTTCCACGAGCTTAATCACCAAGCCGCGGGAAATCAGCAACCCTCCCAACTACGTGTCCCAATCCTCGCTCCGGGCCCATCCAAACGTGGGGGTTTCTACAA

>URS_11.seq
CACCCTCATGTGCTATGTCAGTATCAGATTATACCCCACATAACACCATACCCACCTGACATGCAATATCTTATGAATGGCCTATGTACATCGTGCATTAAATTGTTTGCCCCATGAATAATAAGCATGTACATAATATCATTTATCTTACATAAGTACATTATATTATTGATCGTGCATACCCCATCCAAGTCAAATCATTTCCAGTCAACACGCATATCACAACCCATGTTCCACGAGCTTAATCACCAAGCCGCGGGAAATCAGCAACCCTCTCAACTACGTGTCCCAATCCTCGCTCCGGGCCCATCTAAACGTGGGGGTTTCTACAG

>PON_4.seq
CACCCTCATGTGCTATGTCAGTATCAGATTATACCCCCACATAACACTATACCCACCTGACATGCAATATCTTATGAATGGCCTATGTACGTCGTGCATTAAGTTGTTTGCCCCATGAATAATAAGCATGTACATAATATTATTTATCTTACATAGGTACATTATATTATTAATCGTACATACCCCATCCAAGTCAAATCATTTCCAGCCAACACGCATATCACAACCCATGTTCCACGAGCTTAATCACCAAGCCGCGGGAAATCAGCAACCCTCCCAACTACGTGTCCCAATCCTCGCTCCGGGCCCATCCAAACGTGGGGGTTTCTACAA

>GEN_4.seq
CACCCTCATGTGCTATGTCAGTATCAGATTATACCCCCACATAACACTATACCCACCTGACATGCAATATCTTATGAATGGCCTATGTACGTCGTGCATTAAGTTGTTTGCCCCATGAATAATAAGCATGTACATAATATCATTTATCTTACATAGGTACATTATATTATTAATCGTGCATACCCCATCCAAGTCAAATCATTTCCAGTCAACACGCATATCACAACCCATGTTCCACGAGCTTAATCACCAAGCCGCGGGAAATCAGCAACCCTCTCAACTACGTGTCCCAATCCTCGCTCCGGGCCCATCCAAACGTGGGGGTTTCTACAA

>KAR_11.seq
CACCCTCATGTGCTATGTCAGTATCAGATTATACCCCCACATAACACCATACCCACCTGACATGCAATATCTTATGAATGGCCTATGTACGTCGTGCATTAAATTGTCTGCCCCATGAATAATAAGCATGTACATAATATCATTTATCTTACATAAGTACATTATATTATTGATCGTGCATACCCCATCCAAGTCAAATCATTTCCAGTCAACACGCATATCACAGCCCATGTTCCACGAGCTTAATCACCAAGCCGCGGGAAATCAGCAACCCTCCCAACTACGTGTCCCAATCCTCGCTCCGGGCCCATCCAAACGTGGGGGTTTCTACGA

>PON_5.seq
CACCCTCATGTGCTATGTCAGTATCAGATTATACCCCCACATAACACCATACCCACCTGACATGCAATATCTTATGAATGGCCTATGTACATCGTGCATTAAATTGTTTACCCCATGAATAATAAGCATGTACATAATATCATTTATCTTACATAAGTACATTATATTATTGATCGTGCATACCCCATCCAAGTCAAATCATTTCCAGCCAACACGCATATCACAACCCATATTCCACGAGCTTAGTCACCAAGCCGCGGGAAATCAGCAACCCTCTCAACTGCGTGTCCCAATCCTCGCTCCGGGCCCATCCAAATGTGGGGGTTTCTACAA

>LIL_11.seq
CACCCTCATGTGCTATGTCAGTATCAGATTATACCCCCACATAACACCATACCCACCTGACATGCAATATCTTATGAATGGCCTATGTACATCGTGCATTAAATTGTCTGCCCCATGAATAATAAGCATGTACATAATATCATTTATCTTACATAGGTACATTATATTATTAATCGTGCATACCCCATCCAAGTCAAATCATTTCCAGTCAACACGCATATCACAACCCATGTTCCACGAGCTTAATCACCAAGCCGCGGGAAATCAGCAACCCTCCCAACTACGTGTCCCAATCCTCGCTCCGGGCCCATCCAAGCGTGGGGGTTTCTACGA

>WOL_14.seq
CACCCTCATGTGCTATGTCAGTATCAGATTATACCCCCACATAACACCATACCCACCTGACATGCAATATCTTATGAATGGCCTATGTACGTCGTGCATTAAATTGTCTGCCCCATGAATAATAAGCATGTACATAATATCATTTATCTTACATAAGTACATTATATTATTGATCGTGCATACCCCATCCAAGTCAAATCATTTCCAGTCAACACGCATATCACAGCCCATGTTCCACGAGCTTAATCACCAAGCCGCGGGAAATCAGCAACCCTCCCAACTACGTGTCCCAATCCTCGCTCCGGGCCCATCCAAACGTGGGGGTTTCTACGA

>TYG_10.seq
CACCCTCATGTGCTATGTCAGTATCAGATTATACCCCCACATAACACCATACCCACCTGACATGCAATATCTTATGAATGGCCTATGTACGTCGTGCATTAAATTGTCTGCCCCATGAATAACAAGCATGTACATAATATCATTTATCTTACATAGGTACATTATATTATTAATCGTGCATACCCCATCCAAGTCAAATCATTTCCAGTCAACACGCATATCACAACCCATGTTCCACGAGCTTAATCACCAAGCCGCGGGAAATCAGCAACCCTCCCAACTACGTGTCCCAATCCTCGCTCCGGGCCCATCCAAACGTGGGGGTTTCTACGA

>URS_12.seq
CACCCTCATGTGCTATGTCAGTATCAGATTATACCCCCACATAACACTATACCCACCTGACATGCAATATCTTATGAATGGCCTATGTACGTCGTGCATTAAGTTGTTTGCCCCATGAATAATAAGCATGTACATAATATTATTTATCTTACATAGGTACATTATATTATTAATCGTACATACCCCATCCAAGTCAAATCATTTCCAGCCAACACGCATATCACAACCCATGTTCCACGAGCTTAATCACCAAGCCGCGGGAAATCAGCAACCCTCCCAACTACGTGTCCCAATCCTCGCTCCGGGCCCATCCAAACGTGGGGGTTTCTACAA

>TRA_9.seq
CACCCTCATGTGCTATGTCAGTATCAGATTATACCCCCACATAACACCATACCCACCTGACATGCAATATCTTATGAATGGCCTATGTACGTCGTGCATTAAATTGTTTGCCCCATGAATAACAAGCATGTACATAATATCATTTATCTTACATAAGTACATTACATTATTGATCGTGCATACCCCATCCAAGTCAAATCATTTCCAGTCAACACGCATATCACAACCCATGTTCCACGAGCTTAATCACCAAGCCGCGGGAAATCAGCAACCCTCTCAACTACGTGTCCCAATCCTCGCTCCGGGCCCATTCAAACGTGGGGGTTTCTACAG

>BIA_12.seq
CACCCTCATGTGCTATGTCAGTATCAGATTATACCCCCACATAACACCATACCCACCTGACATGCAATATCTTATGAATGGCCTATGTACATCGTGCATTAAATTGTTTACCCCATGAATAATAAGCATGTACATAATATCATTTATCTTACATAAGTACATTATATTATTGATCGTGCATACCCCATCCAAGTCAAATCATTTCCAGCCAACACGCATATCACAACCCATGTTCCACGAGCTTAGTCACCAAGCCGCGGGAAATCAGCAACCCTCTCAACTGCGTGTCCCAATCCTCGCTCCGGGCCCATCCAAATGTGGGGGTTTCTACAA

>PON_6.seq
CACCCTCATGTGCTATGTCAGTATCAGATTATACCCCCACATAACACCATACCCACCTGACATGCAATATCTTATGAATGGCCTATGTACATCGTGCATTAAATTGTTTACCCCATGAATAATAAGCATGTACATAATATCATTTATCTTACATAAGTACATTATATTATTGATCGTGCATACCCCATCCAAGTCAAATCATTTCCAGCCAACACGCATATCACAACCCATATTCCACGAGCTTAGTCACCAAGCCGCGGGAAATCAGCAACCCTCTCAACTGCGTGTCCCAATCCTCGCTCCGGGCCCATCCAAATGTGGGGGTTTCTACAA

>BIA_13.seq
CACCCTCATGTGCTATGTCAGTATCAGATTATACCCCCACATAACACTATACCCACCTGACATGCAATATCTTATGAATGGCCTATGTACGTCGTGCATTAAGTTGTTTGCCCCATGAATAATAAGCATGTACATAATATCATTTATCTTACATAGGTACATTATATTATTAATCGTGCATACCCCATCCAAGTCAAATCATTTCCAGTCAACACGCATATCACAACCCATATTCCACGAGCTTAATCACCAAGCCGCGGGAAATCAGCAACCCTCTCAACTACGTGTCCCAATCCTCGCTCCGGGCCCATCCAAACGTGGGGGTTTCTACAA

>BIA_14.seq
CACCCTCATGTGCTATGTCAGTATCAGATTATACCCCCACATAACACTATACCCACCTGACATGCAATATCTTATGAATGGCCTATGTACGTCGTGCATTAAGTTGTTTGCCCCATGAATAATAAGCATGTACATAATATCATTTATCTTACATAGGTACATTATATTATTAATCGTGCATACCCCATCCAAGTCAAATCATTTCCAGTCAACACGCATATCACAACCCATATTCCACGAGCTTAATCACCAAGCCGCGGGAAATCAGCAACCCTCTCAACTACGTGTCCCAATCCTCGCTCCGGGCCCATCCAAACGTGGGGGTTTCTACAA

>KAR_12.seq
CACCCTCATGTGCTATGTCAGTATCAGATTATACCCCCACATAACACCATACCCACCTGACATGCAATATCTTATGAATGGCCTATGTACGTCGTGCATTAAATTGTCTGCCCCATGAATAATAAGCATGTACATAATATCATTTATCTTACATAAGTACATTATATTATTGATCGTGCATACCCCATCCAAGTCAAATCATTTCCAGTCAACACGCATATCACAGCCCATGTTCCACGAGCTTAATCACCAAGCCGCGGGAAATCAGCAACCCTCCCAACTACGTGTCCCAATCCTCGCTCCGGGCCCATCCAAACGTGGGGGTTTCTACGA

>MIS_6.seq
CACCCTCATGTGCTATGTCAGTATCAGATTATACCCCACATAACACCATACCCACCTGACATGCAATATCTTATGAATGGCCTATGTACATCGTGCATTAAATTGTTTGCCCCATGAATAATAAGCATGTACATAATATCATTTATCTTACATAAGTACATTATATTATTGATCGTGCATACCCCATCCAAGTCAAATCATTTCCAGTCAACACGCATATCACAACCCATGTTCCACGAGCTTAATCACCAAGCCGCGGGAAATCAGCAACCCTCTCAACTACGTGTCCCAATCCTCGCTCCGGGCCCATCTAAACGTGGGGGTTTCTACAG

>LIL_12.seq
CACCCTCATGTGCTATGTCAGTATCAGATTATACCCCCACATAACACCATACCCACCTGACATGCAATATCTTATGAATGGCCTATGTACATCGTGCATTAAATTGTCTGCCCCATGAATAATAAGCATGTACATAATATCATTTATCTTACATAGGTACATTATATTATTAATCGTGCATACCCCATCCAAGTCAAATCATTTCCAGTCAACACGCATATCACAACCCATGTTCCACGAGCTTAATCACCAAGCCGCGGGAAATCAGCAACCCTCCCAACTACGTGTCCCAATCCTCGCTCCGGGCCCATCCAAGCGTGGGGGTTTCTACGA

>TAR_11.seq
CACCCTCATGTGCTATGTCAGTATCAGATTATACCCCACATAACACCATACCCACCTGACATGCAATATCTTATGAATGGCCTATGTACATCGTGCATTAAATTGTTTGCCCCATGAATAATAAGCATGTACATAATATCATTTATCTTACATAAGTACATTATATTATTGATCGTGCATACCCCATCCAAGTCAAATCATTTCCAGTCAACACGCATATCACAACCCATGTTCCACGAGCTTAATCACCAAGCCGCGGGAAATCAGCAACCCTCTCAACTACGTGTCCCAATCCTCGCTCCGGGCCCATCTAAACGTGGGGGTTTCTACAG

>TAR_12.seq
CACCCTCATGTGCTATGTCAGTATCAGATTATACCCCCACATAACACCATACCCACCTGACATGCAATATCTTATGAATGGCCTATGTACATCGTGCATTAAATTGTTTACCCCATGAATAATAAGCATGTACATAATATCATTTATCTTACATAAGTACATTATATTATTGATCGTGCATACCCCATCCAAGTCAAATCATTTCCAGCCAACACGCATATCACAACCCATGTTCCACGAGCTTAGTCACCAAGCCGCGGGAAATCAGCAACCCTCTCAACTGCGTGTCCCAATCCTCGCTCCGGGCCCATCCAAATGTGGGGGTTTCTACAA

>PON_7.seq
CACCCTCATGTGCTATGTCAGTATCAGATTATACCCCCACATAACACCATACCCACCTGACATGCAATATCTTATGAATGGCCTATGTACATCGTGCATTAAATTGTTTACCCCATGAATAATAAGCATGTACATAATATCATTTATCTTACATAAGTACATTATATTATTGATCGTGCATACCCCATCCAAGTCAAATCATTTCCAGCCAACACGCATATCACAACCCATGTTCCACGAGCTTAGTCACCAAGCCGCGGGAAATCAGCAACCCTCTCAACTGCGTGTCCCAATCCTCGCTCCGGGCCCATCCAAATGTGGGGGTTTCTACAA

>TRA_10.seq
CACCCTCATGTGCTATGTCAGTATCAGATTATACCCCCACATAACACCATACCCACCTGACATGCAATATCTTATGAATGGCCTATGTACGTCGTGCATTAAATTGTTTGCCCCATGAATAACAAGCATGTACATAATATCATTTATCTTACATAAGTACATTACATTATTGATCGTGCATACCCCATCCAAGTCAAATCATTTCCAGTCAACACGCATATCACAACCCATGTTCCACGAGCTTAATCACCAAGCCGCGGGAAATCAGCAACCCTCTCAACTACGTGTCCCAATCCTCGCTCCGGGCCCATTCAAACGTGGGGGTTTCTACAG

>LIL_13.seq
CACCCTCATGTGCTATGTCAGTATCAGATTATACCCCCACATAACACCATACCCACCTGACATGCAATATCTTATGAATGGCCTATGTACGTCGTGCATTAAATTGCTTGCCCCATGAATAATAAGCATGTACATAATATCATTTATCTTACATAAGTACATTATATTATTGATCGTGCATACCCCATCCAAGTCAAATCATTTCCAGTCAACACGCATATCACAACCCATGTTCCACGAGCTTAATCACCAAGCCGCGGGAAATCAGCAACCCTCTCAACTACGTGTCCCAATCCTCGCTCCGGGCCCATTCAAACGTGGGGGTTTCTACAG

>KAR_13.seq
CACCCTCATGTGCTATGTCAGTATCAGATTATACCCCCACATAACACCATACCCACCTGACATGCAATATCTTATGAATGGCCTATGTACGTCGTGCATTAAATTGTCTGCCCCATGAATAATAAGCATGTACATAATATCATTTATCTTACATAAGTACATTATATTATTGATCGTGCATACCCCATCCAAGTCAAATCATTTCCAGTCAACACGCATATCACAGCCCATGTTCCACGAGCTTAATCACCAAGCCGCGGGAAATCAGCAACCCTCCCAACTACGTGTCCCAATCCTCGCTCCGGGCCCATCCAAACGTGGGGGTTTCTACGA

>TYG_11.seq
CACCCTCATGTGCTATGTCAGTATCAGATTATACCCCCACATAACACCATACCCACCTGACATGCAATATCTTATGAATGGCCTATGTACGTCGTGCATTAAATTGTCTGCCCCATGAATAACAAGCATGTACATAATATCATTTATCTTACATAGGTACATTATATTATTAATCGTGCATACCCCATCCAAGTCAAATCATTTCCAGTCAACACGCATATCACAACCCATGTTCCACGAGCTTAATCACCAAGCCGCGGGAAATCAGCAACCCTCCCAACTACGTGTCCCAATCCTCGCTCCGGGCCCATCCAAACGTGGGGGTTTCTACGA

>ZAZ_9.seq
CACCCTCATGTGCTATGTCAGTATCAGATTATACCCCCACATAACACCATACCCACCTGACATGCAATATCTTATGAATGGCCTATGTACATCGTGCATTAAATTGTTTACCCCATGAATAATAAGCATGTACATAATATCATTTATCTTACATAAGTACATTATATTATTGATCGTGCATACCCCATCCAAGTCAAATCATTTCCAGCCAACACGCATATCACAACCCATGTTCCACGAGCTTAGTCACCAAGCCGCGGGAAATCAGCAACCCTCTCAACTGCGTGTCCCAATCCTCGCTCCGGGCCCATCCAAATGTGGGGGTTTCTACAA

>BON_3.seq
CACCCTCATGTGCTATGTCAGTATCAGATTATACCCCCACATAACACCATACCCACCTGACATGCAATATCTTATGAATGGCCTATGTACGTCGTGCATTAAACTGTTTGCCCCATGAATGGTAAGCATGTACATAATATCATTTATCTTACATAAGTACATTACATTATTGATCGTGCATACCCCATCCAAGTCAAATCATTTCCAGCCAACACGCATATCACAACCCATGTTCCACGAGCTTAATCACCAAGCCGCGGGAAATCAGCAACCCTCTCAATCACGTGTCCCAATCCTCGCTCCGGGCCCATTCAAACGTGGGGGTTTCTACAG

>BON_4.seq
CACCCTCATGTGCTATGTCAGTATCAGATTATACCCCCACATAACACCATACCCACCTGACATGCAATATCTTATGAATGGCCTATGTACGTCGTGCATTAAACTGTTTGCCCCATGAATGGTAAGCATGTACATAATATCATTTATCTTACATAAGTACATTACATTATTGATCGTGCATACCCCATCCAAGTCAAATCATTTCCAGCCAACACGCATATCACAACCCATGTTCCACGAGCTTAATCACCAAGCCGCGGGAAATCAGCAACCCTCTCAATCACGTGTCCCAATCCTCGCTCCGGGCCCATTCAAACGTGGGGGTTTCTACAG

>GEN_5.seq
CACCCTCATGTGCTATGTCAGTATCAGATTATACCCCCACATAACACTATACCCACCTGACATGCAATATCTTATGAATGGCCTATGTACGTCGTGCATTAAGTTGTTTGCCCCATGAATAATAAGCATGTACATAATATCATTTATCTTACATAGGTACATTATATTATTAATCGTGCATACCCCATCCAAGTCAAATCATTTCCAGTCAACACGCATATCACAACCCATGTTCCACGAGCTTAATCACCAAGCCGCGGGAAATCAGCAACCCTCTCAACTACGTGTCCCAATCCTCGCTCCGGGCCCATCCAAACGTGGGGGTTTCTACAA

>GEN_6.seq
CACCCTCATGTGCTATGTCAGTATCAGATTATACCCCCACATAACACTATACCCACCTGACATGCAATATCTTATGAATGGCCTATGTACGTCGTGCATTAAGTTGTTTGCCCCATGAATAATAAGCATGTACATAATATCATTTATCTTACATAGGTACATTATATTATTAATCGTGCATACCCCATCCAAGTCAAATCATTTCCAGTCAACACGCATATCACAACCCATGTTCCACGAGCTTAATCACCAAGCCGCGGGAAATCAGCAACCCTCTCAACTACGTGTCCCAATCCTCGCTCCGGGCCCATCCAAACGTGGGGGTTTCTACAA

>GEN_7.seq
CACCCTCATGTGCTATGTCAGTATCAGATTATACCCCCACATAACACTATACCCACCTGACATGCAATATCTTATGAATGGCCTATGTACGTCGTGCATTAAGTTGTTTGCCCCATGAATAATAAGCATGTACATAATATCATTTATCTTACATAGGTACATTATATTATTAATCGTGCATACCCCATCCAAGTCAAATCATTTCCAGTCAACACGCATATCACAACCCATGTTCCACGAGCTTAATCACCAAGCCGCGGGAAATCAGCAACCCTCTCAACTACGTGTCCCAATCCTCGCTCCGGGCCCATCCAAACGTGGGGGTTTCTACAA

>BON_5.seq
CACCCTCATGTGCTATGTCAGTATCAGATTATACCCCCACATAACACCATACCCACCTGACATGCAATATCTTATGAATGGCCTATGTACGTCGTGCATTAAACTGTTTGCCCCATGAATGGTAAGCATGTACATAATATCATTTATCTTACATAAGTACATTACATTATTGATCGTGCATACCCCATCCAAGTCAAATCATTTCCAGCCAACACGCATATCACAACCCATGTTCCACGAGCTTAATCACCAAGCCGCGGGAAATCAGCAACCCTCTCAATCACGTGTCCCAATCCTCGCTCCGGGCCCATTCAAACGTGGGGGTTTCTACAG

>TUN_7.seq
CACCCTCATGTGCTATGTCAGTATCAGATTATACCCCCACATAACACCATACCCACCTGACATGCAATATCTTATGAATGGCCTATGTACGTCGTGCATTAAATTGTCTGCCCCATGAATAATAAGCATGTACATAATATCATTTATCTTACATAAGTACATTATATTATTGATCGTGCATACCCCATCCAAGTCAAATCATTTCCAGTCAACACGCATATCACAGCCCATGTTCCACGAGCTTAATCACCAAGCCGCGGGAAATCAGCAACCCTCCCAACTACGTGTCCCAATCCTCGCTCCGGGCCCATCCAAACGTGGGGGTTTCTACGA

>TUN_8.seq
CACCCTCATGTGCTATGTCAGTATCAGATTATACCCCCACATAACACCATACCCACCTGACATGCAATATCTTATGAATGGCCTATGTACGTCGTGCATTAAATTGTCTGCCCCATGAATAATAAGCATGTACATAATATCATTTATCTTACATAAGTACATTATATTATTGATCGTGCATACCCCATCCAAGTCAAATCATTTCCAGTCAACACGCATATCACAGCCCATGTTCCACGAGCTTAATCACCAAGCCGCGGGAAATCAGCAACCCTCCCAACTACGTGTCCCAATCCTCGCTCCGGGCCCATCCAAACGTGGGGGTTTCTACGA

>TRA_11.seq
CACCCTCATGTGCTATGTCAGTATCAGATTATACCCCCACATAACACCATACCCACCTGACATGCAATATCTTATGAATGGCCTATGTACGTCGTGCATTAAATTGTTTGCCCCATGAATAACAAGCATGTACATAATATCATTTATCTTACATAAGTACATTACATTATTGATCGTGCATACCCCATCCAAGTCAAATCATTTCCAGTCAACACGCATATCACAACCCATGTTCCACGAGCTTAATCACCAAGCCGCGGGAAATCAGCAACCCTCTCAACTACGTGTCCCAATCCTCGCTCCGGGCCCATTCAAACGTGGGGGTTTCTACAG

>MIS_7.seq
CACCCTCATGTGCTATGTCAGTATCAGATTATACCCCCACATAACACCATACCCACCTGACATGCAATATCTTATGAATGGCCTATGTACGTCGTGCATTAAACTGTTTGCCCCATGAATGGTAAGCATGTACATAATATCATTTATCTTACATAAGTACATTATATTATTGATCGTGCATACCCCATCCAAGTCAAATCATTTCCAGCCAACACGCATATCACAACCCATGTTCCACGAGCTTAATCACCAAGCCGCGGGAAATCAGCAACCCTCTCAATTACGTGTCCCAATCCTCGCTCCGGGCCCATTCAAACGTGGGGGTTTCTACAG

>GEN_8.seq
CACCCTCATGTGCTATGTCAGTATCAGATTATACCCCCACATAACACTATACCCACCTGACATGCAATATCTTATGAATGGCCTATGTACGTCGTGCATTAAGTTGTTTGCCCCATGAATAATAAGCATGTACATAATATCATTTATCTTACATAGGTACATTATATTATTAATCGTGCATACCCCATCCAAGTCAAATCATTTCCAGTCAACACGCATATCACAACCCATGTTCCACGAGCTTAATCACCAAGCCGCGGGAAATCAGCAACCCTCTCAACTACGTGTCCCAATCCTCGCTCCGGGCCCATCCAAACGTGGGGGTTTCTACAA

>GEN_9.seq
CACCCTCATGTGCTATGTCAGTATCAGATTATACCCCCACATAACACTATACCCACCTGACATGCAATATCTTATGAATGGCCTATGTACGTCGTGCATTAAGTTGTTTGCCCCATGAATAATAAGCATGTACATAATATCATTTATCTTACATAGGTACATTATATTATTAATCGTGCATACCCCATCCAAGTCAAATCATTTCCAGTCAACACGCATATCACAACCCATGTTCCACGAGCTTAATCACCAAGCCGCGGGAAATCAGCAACCCTCTCAACTACGTGTCCCAATCCTCGCTCCGGGCCCATCCAAACGTGGGGGTTTCTACAA

>TAR_13.seq
CACCCTCATGTGCTATGTCAGTATCAGATTATACCCCACATAACACCATACCCACCTGACATGCAATATCTTATGAATGGCCTATGTACATCGTGCATTAAATTGTTTGCCCCATGAATAATAAGCATGTACATAATATCATTTATCTTACATAAGTACATTATATTATTGATCGTGCATACCCCATCCAAGTCAAATCATTTCCAGTCAACACGCATATCACAACCCATGTTCCACGAGCTTAATCACCAAGCCGCGGGAAATCAGCAACCCTCTCAACTACGTGTCCCAATCCTCGCTCCGGGCCCATCTAAACGTGGGGGTTTCTACAG

>POP_8.seq
CACCCTCATGTGCTATGTCAGTATCAGATTATACCCCACATAACACCATACCCACCTGACATGCAATATCTTATGAATGGCCTATGTACATCGTGCATTAAATTGTTTGCCCCATGAATAATAAGCATGTACATAATATCATTTATCTTACATAAGTACATTATATTATTGATCGTGCATACCCCATCCAAGTCAAATCATTTCCAGTCAACACGCATATCACAACCCATGTTCCACGAGCTTAATCACCAAGCCGCGGGAAATCAGCAACCCTCTCAACTACGTGTCCCAATCCTCGCTCCGGGCCCATCTAAACGTGGGGGTTTCTACAG

>URS_13.seq
CACCCTCATGTGCTATGTCAGTATCAGATTATACCCCCACATAACACTATACCCACCTGACATGCAATATCTTATGAATGGCCTATGTACGTCGTGCATTAAGTTGTTTGCCCCATGAATAATAAGCATGTACATAATATTATTTATCTTACATAGGTACATTATATTATTAATCGTACATACCCCATCCAAGTCAAATCATTTCCAGCCAACACGCATATCACAACCCATGTTCCACGAGCTTAATCACCAAGCCGCGGGAAATCAGCAACCCTCCCAACTACGTGTCCCAATCCTCGCTCCGGGCCCATCCAAACGTGGGGGTTTCTACAA

>GEN_10.seq
CACCCTCATGTGCTATGTCAGTATCAGATTATACCCCCACATAACACTATACCCACCTGACATGCAATATCTTATGAATGGCCTATGTACGTCGTGCATTAAGTTGTTTGCCCCATGAATAATAAGCATGTACATAATATCATTTATCTTACATAGGTACATTATATTATTAATCGTGCATACCCCATCCAAGTCAAATCATTTCCAGTCAACACGCATATCACAACCCATGTTCCACGAGCTTAATCACCAAGCCGCGGGAAATCAGCAACCCTCTCAACTACGTGTCCCAATCCTCGCTCCGGGCCCATCCAAACGTGGGGGTTTCTACAA

>GEN_11.seq
CACCCTCATGTGCTATGTCAGTATCAGATTATACCCCCACATAACACTATACCCACCTGACATGCAATATCTTATGAATGGCCTATGTACGTCGTGCATTAAGTTGTTTGCCCCATGAATAATAAGCATGTACATAATATCATTTATCTTACATAGGTACATTATATTATTAATCGTGCATACCCCATCCAAGTCAAATCATTTCCAGTCAACACGCATATCACAACCCATGTTCCACGAGCTTAATCACCAAGCCGCGGGAAATCAGCAACCCTCTCAACTACGTGTCCCAATCCTCGCTCCGGGCCCATCCAAACGTGGGGGTTTCTACAA

>WOL_15.seq
CACCCTCATGTGCTATGTCAGTATCAGATTATACCCCCACATAACACCATACCCACCTGACATGCAATATCTTATGAATGGCCTATGTACGTCGTGCATTAAATTGTCTGCCCCATGAATAATAAGCATGTACATAATATCATTTATCTTACATAAGTACATTATATTATTGATCGTGCATACCCCATCCAAGTCAAATCATTTCCAGTCAACACGCATATCACAGCCCATGTTCCACGAGCTTAATCACCAAGCCGCGGGAAATCAGCAACCCTCCCAACTACGTGTCCCAATCCTCGCTCCGGGCCCATCCAAACGTGGGGGTTTCTACGA

>POP_9.seq
CACCCTCATGTGCTATGTCAGTATCAGATTATACCCCACATAACACCATACCCACCTGACATGCAATATCTTATGAATGGCCTATGTACATCGTGCATTAAATTGTTTGCCCCATGAATAATAAGCATGTACATAATATCATTTATCTTACATAAGTACATTATATTATTGATCGTGCATACCCCATCCAAGTCAAATCATTTCCAGTCAACACGCATATCACAACCCATGTTCCACGAGCTTAATCACCAAGCCGCGGGAAATCAGCAACCCTCTCAACTACGTGTCCCAATCCTCGCTCCGGGCCCATCTAAACGTGGGGGTTTCTACAG

>LIL_14.seq
CACCCTCATGTGCTATGTCAGTATCAGATTATACCCCCACATAACACCATACCCACCTGACATGCAATATCTTATGAATGGCCTATGTACGTCGTGCATTAAATTGTCTGCCCCATGAATAACAAGCATGTACATAATATCATTTATCTTACATAGGTACATTATATTATTAATCGTGCATACCCCATCCAAGTCAAATCATTTCCAGTCAACACGCATATCACAACCCATGTTCCACGAGCTTAATCACCAAGCCGCGGGAAATCAGCAACCCTCCCAACTACGTGTCCCAATCCTCGCTCCGGGCCCATCCAAACGTGGGGGTTTCTACGA

>POP_10.seq
CACCCTCATGTGCTATGTCAGTATCAGATTATACCCCACATAACACCATACCCACCTGACATGCAATATCTTATGAATGGCCTATGTACATCGTGCATTAAATTGTTTGCCCCATGAATAATAAGCATGTACATAATATCATTTATCTTACATAAGTACATTATATTATTGATCGTGCATACCCCATCCAAGTCAAATCATTTCCAGTCAACACGCATATCACAACCCATGTTCCACGAGCTTAATCACCAAGCCGCGGGAAATCAGCAACCCTCTCAACTACGTGTCCCAATCCTCGCTCCGGGCCCATCTAAACGTGGGGGTTTCTACAG
